# Supplementary material for: p-Tolyl bis­(o-tolyl­amido)­phosphinate
Source: Acta Crystallogr Sect E Struct Rep Online. 2010 Jun 23;66(Pt 7):o1755. doi: 10.1107/S1600536810023512 (PMC3006771; doi:10.1107/S1600536810023512)
Supplement: Supplementary file 1 [file e-66-o1755-sup1.cif]

##############################################################################
###                                                                        ###
###        Electronic paper (Acta Crystallographica Section E)             ###
###                                                                        ###
##############################################################################
#                                                                            #
# This CIF contains the data in a paper accepted for publication in Acta     #
# Crystallographica Section E. It conforms to the requirements of Notes      #
# for Authors for Section E, and has been peer reviewed under the auspices   #
# of the IUCr Commission on Journals.                                        #
#                                                                            #
# Full details of the Crystallographic Information File format               #
# are given in the paper "The Crystallographic Information File (CIF):       #
# a New Standard Archive File for Crystallography" by S. R. Hall, F. H.      #
# Allen and I. D. Brown [Acta Cryst. (1991), A47, 655-685].                  #
#                                                                            #
# The current version of the core CIF dictionary is obtainable from          #
# ftp://ftp.iucr.org/pub/cif_core.dic. The current version number is 2.4.    #
#                                                                            #
# Software is freely available for graphical display of the structure(s) in  #
# this CIF.  For information consult the CIF home page http://www.iucr.org/  #
# cif/home.html                                                              #
#                                                                            #
# This file may be used for bona fide research purposes within the           #
# scientific community so long as proper attribution is given to the journal # 
# article from which it was obtained.                                        #
#                                                                            #
##############################################################################
                                             
data_I
_audit_creation_method     'WinGX routine CIF_UPDATE'
_audit_conform_dict_name     cif_core.dic
_audit_conform_dict_version     2.4
_chemical_name_systematic
;
<i>p</i>-Tolyl bis(<i>o</i>-tolylamido)phosphinate
;
_chemical_name_common
;
4-Methylphenyl <i>N</i>,<i>N'</i>-bis(4-methylphenyl)phosphorodiamidate
;
_chemical_formula_moiety     'C21 H23 N2 O2 P1'
_chemical_formula_sum     'C21 H23 N2 O2 P'
_chemical_formula_weight     366.38
_symmetry_cell_setting     monoclinic
_symmetry_space_group_name_H-M     'P 21/c'
_symmetry_space_group_name_Hall     '-P 2ybc'
loop_
    _symmetry_equiv_pos_as_xyz
    'x, y, z'
    '-x, y+1/2, -z+1/2'
    '-x, -y, -z'
    'x, -y-1/2, z-1/2'
_cell_length_a     12.157(3)
_cell_length_b     8.978(2)
_cell_length_c     18.080(5)
_cell_angle_alpha     90
_cell_angle_beta     101.5690(10)
_cell_angle_gamma     90
_cell_volume     1933.3(8)
_cell_formula_units_Z     4
_cell_measurement_reflns_used     600
_cell_measurement_theta_min     1
_cell_measurement_theta_max     14
_cell_measurement_temperature     293(2)
_exptl_crystal_description     priem
_exptl_crystal_colour     colourless
_exptl_crystal_size_max     0.6
_exptl_crystal_size_mid     0.54
_exptl_crystal_size_min     0.47
_exptl_crystal_density_diffrn     1.259
_exptl_crystal_density_method     'not measured'
_exptl_crystal_F_000     776
_exptl_absorpt_coefficient_mu     0.159
_exptl_absorpt_correction_type     multi-scan
_exptl_absorpt_process_details
;
(Blessing, 1995)
;
_exptl_absorpt_correction_T_min     0.8601
_exptl_absorpt_correction_T_max     0.9684
_exptl_special_details
;
;
_diffrn_ambient_temperature     293(2)
_diffrn_radiation_type     MoK\a
_diffrn_radiation_wavelength     0.71073
_diffrn_radiation_monochromator     graphite
_diffrn_measurement_device_type     'Nonius KappaCCD'
_diffrn_measurement_device     '95mm CCD camera on \k-goniostat'
_diffrn_measurement_method     'CCD rotation images, thick slices'
_diffrn_detector_area_resol_mean     9
_diffrn_reflns_number     23372
_diffrn_reflns_av_R_equivalents     0.0479
_diffrn_reflns_theta_min     2.58
_diffrn_reflns_theta_max     27.49
_diffrn_reflns_theta_full     27.49
_diffrn_measured_fraction_theta_max     0.991
_diffrn_measured_fraction_theta_full     0.991
_diffrn_reflns_limit_h_min     -15
_diffrn_reflns_limit_h_max     15
_diffrn_reflns_limit_k_min     -10
_diffrn_reflns_limit_k_max     11
_diffrn_reflns_limit_l_min     -19
_diffrn_reflns_limit_l_max     23
_refine_special_details
;
Refinement of <i>F</i>^2^ against ALL reflections. The weighted <i>R</i>-factor
<i>wR</i> and goodness of fit <i>S</i> are based on <i>F</i>^2^, conventional
<i>R</i>-factors <i>R</i> are based on <i>F</i>, with <i>F</i> set to zero for
negative <i>F</i>^2^. The threshold expression of <i>F</i>^2^ >
2\s(<i>F</i>^2^) is used only for calculating <i>R</i>-factors(gt) <i>etc</i>.
and is not relevant to the choice of reflections for refinement.
<i>R</i>-factors based on <i>F</i>^2^ are statistically about twice as large
as those based on <i>F</i>, and <i>R</i>- factors based on ALL data will be
even larger.
;
_reflns_number_total     4402
_reflns_number_gt     3097
_reflns_threshold_expression     >2\s(I)
_refine_ls_structure_factor_coef     Fsqd
_refine_ls_matrix_type     full
_refine_ls_R_factor_all     0.0757
_refine_ls_R_factor_gt     0.0451
_refine_ls_wR_factor_gt     0.1139
_refine_ls_wR_factor_ref     0.1284
_refine_ls_goodness_of_fit_ref     1.058
_refine_ls_restrained_S_all     1.064
_refine_ls_number_reflns     4402
_refine_ls_number_parameters     257
_refine_ls_number_restraints     2
_refine_ls_hydrogen_treatment     mixed
_refine_ls_weighting_scheme     calc
_refine_ls_weighting_details
         'calc w=1/[\s^2^(Fo^2^)+(0.0666P)^2^+0.2653P] where P=(Fo^2^+2Fc^2^)/3'
_atom_sites_solution_hydrogens     geom
_atom_sites_solution_primary     direct
_atom_sites_solution_secondary     difmap
_refine_ls_shift/su_max     0.015
_refine_ls_shift/su_mean     0
_refine_diff_density_max     0.184
_refine_diff_density_min     -0.361
_refine_ls_extinction_method     none
loop_
    _atom_type_symbol
    _atom_type_description
    _atom_type_scat_dispersion_real
    _atom_type_scat_dispersion_imag
    _atom_type_scat_source
    C C 0.0033 0.0016 'International Tables Vol C Tables 4.2.6.8 and 6.1.1.4'
    H H 0 0 'International Tables Vol C Tables 4.2.6.8 and 6.1.1.4'
    N N 0.0061 0.0033 'International Tables Vol C Tables 4.2.6.8 and 6.1.1.4'
    O O 0.0106 0.006 'International Tables Vol C Tables 4.2.6.8 and 6.1.1.4'
    P P 0.1023 0.0942 'International Tables Vol C Tables 4.2.6.8 and 6.1.1.4'
_computing_data_collection     'COLLECT (Nonius, 2001)'
_computing_cell_refinement     'HKL SCALEPACK (Otwinowski & Minor, 1997)'
_computing_data_reduction
                            'HKL Denzo and SCALEPACK (Otwinowski & Minor, 1997)'
_computing_structure_solution     'SHELXS97 (Sheldrick, 2008)'
_computing_structure_refinement     'SHELXL97 (Sheldrick, 2008)'
_computing_molecular_graphics     'Mercury (Macrae et al., 2006)'
_computing_publication_material     'WinGX (Farrugia, 1999)'
loop_
    _atom_site_type_symbol
    _atom_site_label
    _atom_site_fract_x
    _atom_site_fract_y
    _atom_site_fract_z
    _atom_site_U_iso_or_equiv
    _atom_site_adp_type
    _atom_site_calc_flag
    _atom_site_refinement_flags
    _atom_site_occupancy
    _atom_site_disorder_assembly
    _atom_site_disorder_group
    C C1 0.28763(13) 0.18689(18) 0.26516(10) 0.0359(4) Uani d . 1 . .
    C C2 0.25191(16) 0.3029(2) 0.21582(11) 0.0464(4) Uani d . 1 . .
    H H2 0.3036 0.3535 0.1936 0.056 Uiso calc R 1 . .
    C C3 0.14023(18) 0.3444(3) 0.19930(13) 0.0606(6) Uani d . 1 . .
    H H3 0.1171 0.4232 0.1665 0.073 Uiso calc R 1 . .
    C C4 0.06346(18) 0.2691(3) 0.23138(15) 0.0693(7) Uani d . 1 . .
    H H4 -0.0121 0.2951 0.2197 0.083 Uiso calc R 1 . .
    C C5 0.09918(17) 0.1546(3) 0.28107(14) 0.0620(6) Uani d . 1 . .
    H H5 0.0466 0.1044 0.3027 0.074 Uiso calc R 1 . .
    C C6 0.21099(15) 0.1116(2) 0.29999(11) 0.0446(4) Uani d . 1 . .
    C C7 0.24895(19) -0.0078(2) 0.35748(13) 0.0628(6) Uani d . 1 . .
    H H7A 0.1847 -0.0521 0.3722 0.094 Uiso calc R 1 . .
    H H7B 0.2969 0.0351 0.401 0.094 Uiso calc R 1 . .
    H H7C 0.2896 -0.0827 0.3361 0.094 Uiso calc R 1 . .
    C C8 0.43487(15) 0.36933(19) 0.41804(9) 0.0395(4) Uani d . 1 . .
    C C9 0.47389(18) 0.2563(2) 0.46833(11) 0.0518(5) Uani d . 1 . .
    H H9 0.5289 0.1915 0.4585 0.062 Uiso calc R 1 . .
    C C10 0.4311(2) 0.2392(3) 0.53349(12) 0.0656(6) Uani d . 1 . .
    H H10 0.4559 0.1615 0.5666 0.079 Uiso calc R 1 . .
    C C11 0.3524(2) 0.3374(3) 0.54873(13) 0.0687(7) Uani d . 1 . .
    H H11 0.3252 0.3283 0.5931 0.082 Uiso calc R 1 . .
    C C12 0.31363(18) 0.4494(3) 0.49840(12) 0.0614(6) Uani d . 1 . .
    H H12 0.2603 0.5155 0.5095 0.074 Uiso calc R 1 . .
    C C13 0.35181(15) 0.4668(2) 0.43141(10) 0.0464(5) Uani d . 1 . .
    C C14 0.3050(2) 0.5866(3) 0.37677(16) 0.0643(6) Uani d . 1 . .
    C C15 0.71094(14) 0.1945(2) 0.36813(10) 0.0399(4) Uani d . 1 . .
    C C16 0.76182(16) 0.1141(2) 0.43050(12) 0.0530(5) Uani d . 1 . .
    H H16 0.7234 0.0378 0.4492 0.064 Uiso calc R 1 . .
    C C17 0.87118(17) 0.1486(3) 0.46506(13) 0.0607(6) Uani d . 1 . .
    H H17 0.9056 0.0944 0.5072 0.073 Uiso calc R 1 . .
    C C18 0.93031(17) 0.2605(3) 0.43883(13) 0.0575(5) Uani d . 1 . .
    C C19 0.87634(17) 0.3392(3) 0.37669(13) 0.0633(6) Uani d . 1 . .
    H H19 0.9143 0.4163 0.3583 0.076 Uiso calc R 1 . .
    C C20 0.76747(16) 0.3071(2) 0.34082(12) 0.0539(5) Uani d . 1 . .
    H H20 0.7331 0.3613 0.2987 0.065 Uiso calc R 1 . .
    C C21 1.0505(2) 0.2947(4) 0.47617(17) 0.0897(9) Uani d . 1 . .
    H H21A 1.0534 0.3242 0.5276 0.135 Uiso calc R 1 . .
    H H21B 1.0784 0.3741 0.4495 0.135 Uiso calc R 1 . .
    H H21C 1.0959 0.2075 0.4751 0.135 Uiso calc R 1 . .
    N N1 0.40296(12) 0.14475(16) 0.28185(9) 0.0387(3) Uani d D 1 . .
    N N2 0.48102(13) 0.38993(16) 0.35183(8) 0.0393(3) Uani d D 1 . .
    O O1 0.53434(10) 0.33484(13) 0.22624(7) 0.0420(3) Uani d . 1 . .
    O O2 0.60148(10) 0.15191(13) 0.33463(7) 0.0444(3) Uani d . 1 . .
    P P1 0.50634(4) 0.26305(4) 0.29312(2) 0.03385(15) Uani d . 1 . .
    H H1 0.4230(17) 0.0477(18) 0.2912(12) 0.062(6) Uiso d D 1 . .
    H H21 0.4928(17) 0.4862(18) 0.3421(12) 0.061(6) Uiso d D 1 . .
    H H14C 0.267(3) 0.548(3) 0.3309(19) 0.104(10) Uiso d . 1 . .
    H H14B 0.249(3) 0.645(4) 0.3955(18) 0.123(11) Uiso d . 1 . .
    H H14A 0.363(3) 0.660(3) 0.3641(17) 0.105(10) Uiso d . 1 . .
loop_
    _atom_site_aniso_label
    _atom_site_aniso_U_11
    _atom_site_aniso_U_22
    _atom_site_aniso_U_33
    _atom_site_aniso_U_12
    _atom_site_aniso_U_13
    _atom_site_aniso_U_23
    C1 0.0343(9) 0.0320(9) 0.0410(9) -0.0007(7) 0.0063(7) -0.0066(7)
    C2 0.0451(11) 0.0446(10) 0.0496(11) 0.0036(8) 0.0099(9) 0.0016(8)
    C3 0.0508(12) 0.0606(13) 0.0673(13) 0.0155(10) 0.0046(10) 0.0094(11)
    C4 0.0381(11) 0.0708(15) 0.0969(19) 0.0124(10) 0.0085(12) 0.0035(13)
    C5 0.0429(12) 0.0608(13) 0.0875(16) -0.0049(10) 0.0255(11) -0.0025(12)
    C6 0.0434(10) 0.0400(10) 0.0524(11) -0.0032(8) 0.0142(8) -0.0028(8)
    C7 0.0634(13) 0.0583(13) 0.0724(14) -0.0046(11) 0.0272(11) 0.0159(11)
    C8 0.0440(10) 0.0391(9) 0.0351(9) -0.0131(7) 0.0074(7) -0.0069(7)
    C9 0.0580(12) 0.0516(12) 0.0446(11) -0.0084(9) 0.0072(9) 0.0031(9)
    C10 0.0774(16) 0.0723(15) 0.0447(12) -0.0274(13) 0.0066(11) 0.0083(10)
    C11 0.0781(16) 0.0866(17) 0.0469(12) -0.0379(14) 0.0255(11) -0.0122(12)
    C12 0.0569(12) 0.0702(15) 0.0627(13) -0.0206(11) 0.0254(10) -0.0215(12)
    C13 0.0456(10) 0.0465(11) 0.0488(10) -0.0140(8) 0.0137(8) -0.0136(8)
    C14 0.0639(15) 0.0566(14) 0.0739(16) 0.0124(12) 0.0176(13) -0.0040(12)
    C15 0.0335(9) 0.0392(10) 0.0470(10) 0.0002(7) 0.0080(8) -0.0031(8)
    C16 0.0428(11) 0.0542(12) 0.0610(12) 0.0002(9) 0.0085(9) 0.0113(10)
    C17 0.0464(12) 0.0712(14) 0.0597(13) 0.0073(10) -0.0009(10) 0.0060(11)
    C18 0.0394(11) 0.0678(14) 0.0626(13) -0.0017(9) 0.0039(10) -0.0080(11)
    C19 0.0461(12) 0.0682(14) 0.0757(15) -0.0163(10) 0.0125(11) 0.0062(12)
    C20 0.0420(11) 0.0583(12) 0.0592(12) -0.0062(9) 0.0052(9) 0.0133(10)
    C21 0.0464(14) 0.108(2) 0.105(2) -0.0113(14) -0.0079(14) -0.0065(18)
    N1 0.0352(8) 0.0277(7) 0.0527(9) 0.0005(6) 0.0075(6) -0.0013(6)
    N2 0.0519(9) 0.0282(8) 0.0399(8) -0.0047(6) 0.0144(7) -0.0016(6)
    O1 0.0477(7) 0.0385(7) 0.0428(7) -0.0021(5) 0.0159(5) 0.0007(5)
    O2 0.0335(6) 0.0342(6) 0.0627(8) -0.0016(5) 0.0025(6) 0.0045(6)
    P1 0.0341(2) 0.0287(2) 0.0391(3) -0.00105(17) 0.00834(18) -0.00115(17)
_geom_special_details
;
All s.u.'s (except the s.u. in the dihedral angle between two l.s. planes) are
estimated using the full covariance matrix. The cell s.u.'s are taken into
account individually in the estimation of s.u.'s in distances, angles and
torsion angles; correlations between s.u.'s in cell parameters are only used
when they are defined by crystal symmetry. An approximate (isotropic)
treatment of cell s.u.'s is used for estimating s.u.'s involving l.s. planes.
;
loop_
    _geom_bond_atom_site_label_1
    _geom_bond_atom_site_label_2
    _geom_bond_site_symmetry_2
    _geom_bond_distance
    _geom_bond_publ_flag
    C1 C2 . 1.383(3) ?
    C1 C6 . 1.399(2) ?
    C1 N1 . 1.425(2) ?
    C2 C3 . 1.381(3) ?
    C2 H2 . 0.93 ?
    C3 C4 . 1.372(3) ?
    C3 H3 . 0.93 ?
    C4 C5 . 1.377(3) ?
    C4 H4 . 0.93 ?
    C5 C6 . 1.388(3) ?
    C5 H5 . 0.93 ?
    C6 C7 . 1.500(3) ?
    C7 H7A . 0.96 ?
    C7 H7B . 0.96 ?
    C7 H7C . 0.96 ?
    C8 C9 . 1.382(3) ?
    C8 C13 . 1.393(3) ?
    C8 N2 . 1.432(2) ?
    C9 C10 . 1.388(3) ?
    C9 H9 . 0.93 ?
    C10 C11 . 1.369(4) ?
    C10 H10 . 0.93 ?
    C11 C12 . 1.375(3) ?
    C11 H11 . 0.93 ?
    C12 C13 . 1.390(3) ?
    C12 H12 . 0.93 ?
    C13 C14 . 1.494(3) ?
    C14 H14C . 0.93(3) ?
    C14 H14B . 0.97(3) ?
    C14 H14A . 1.02(3) ?
    C15 C20 . 1.369(3) ?
    C15 C16 . 1.377(3) ?
    C15 O2 . 1.400(2) ?
    C16 C17 . 1.386(3) ?
    C16 H16 . 0.93 ?
    C17 C18 . 1.374(3) ?
    C17 H17 . 0.93 ?
    C18 C19 . 1.377(3) ?
    C18 C21 . 1.513(3) ?
    C19 C20 . 1.382(3) ?
    C19 H19 . 0.93 ?
    C20 H20 . 0.93 ?
    C21 H21A . 0.96 ?
    C21 H21B . 0.96 ?
    C21 H21C . 0.96 ?
    N1 P1 . 1.6268(15) ?
    N1 H1 . 0.911(15) ?
    N2 P1 . 1.6279(15) ?
    N2 H21 . 0.899(15) ?
    O1 P1 . 1.4692(12) ?
    O2 P1 . 1.5964(13) ?
loop_
    _geom_angle_atom_site_label_1
    _geom_angle_atom_site_label_2
    _geom_angle_atom_site_label_3
    _geom_angle_site_symmetry_1
    _geom_angle_site_symmetry_3
    _geom_angle
    _geom_angle_publ_flag
    C2 C1 C6 . . 120.19(16) ?
    C2 C1 N1 . . 120.32(15) ?
    C6 C1 N1 . . 119.48(16) ?
    C3 C2 C1 . . 120.67(18) ?
    C3 C2 H2 . . 119.7 ?
    C1 C2 H2 . . 119.7 ?
    C4 C3 C2 . . 119.9(2) ?
    C4 C3 H3 . . 120.1 ?
    C2 C3 H3 . . 120.1 ?
    C3 C4 C5 . . 119.4(2) ?
    C3 C4 H4 . . 120.3 ?
    C5 C4 H4 . . 120.3 ?
    C4 C5 C6 . . 122.25(19) ?
    C4 C5 H5 . . 118.9 ?
    C6 C5 H5 . . 118.9 ?
    C5 C6 C1 . . 117.52(18) ?
    C5 C6 C7 . . 121.31(18) ?
    C1 C6 C7 . . 121.15(17) ?
    C6 C7 H7A . . 109.5 ?
    C6 C7 H7B . . 109.5 ?
    H7A C7 H7B . . 109.5 ?
    C6 C7 H7C . . 109.5 ?
    H7A C7 H7C . . 109.5 ?
    H7B C7 H7C . . 109.5 ?
    C9 C8 C13 . . 120.81(18) ?
    C9 C8 N2 . . 120.30(17) ?
    C13 C8 N2 . . 118.87(16) ?
    C8 C9 C10 . . 120.1(2) ?
    C8 C9 H9 . . 119.9 ?
    C10 C9 H9 . . 119.9 ?
    C11 C10 C9 . . 119.7(2) ?
    C11 C10 H10 . . 120.1 ?
    C9 C10 H10 . . 120.1 ?
    C10 C11 C12 . . 119.9(2) ?
    C10 C11 H11 . . 120.1 ?
    C12 C11 H11 . . 120.1 ?
    C11 C12 C13 . . 121.9(2) ?
    C11 C12 H12 . . 119 ?
    C13 C12 H12 . . 119 ?
    C12 C13 C8 . . 117.46(19) ?
    C12 C13 C14 . . 120.5(2) ?
    C8 C13 C14 . . 122.06(18) ?
    C13 C14 H14C . . 112.0(18) ?
    C13 C14 H14B . . 111.0(19) ?
    H14C C14 H14B . . 105(3) ?
    C13 C14 H14A . . 114.9(17) ?
    H14C C14 H14A . . 106(2) ?
    H14B C14 H14A . . 107(2) ?
    C20 C15 C16 . . 120.46(17) ?
    C20 C15 O2 . . 123.22(17) ?
    C16 C15 O2 . . 116.30(16) ?
    C15 C16 C17 . . 119.01(19) ?
    C15 C16 H16 . . 120.5 ?
    C17 C16 H16 . . 120.5 ?
    C18 C17 C16 . . 121.9(2) ?
    C18 C17 H17 . . 119 ?
    C16 C17 H17 . . 119 ?
    C17 C18 C19 . . 117.39(19) ?
    C17 C18 C21 . . 121.3(2) ?
    C19 C18 C21 . . 121.3(2) ?
    C18 C19 C20 . . 122.0(2) ?
    C18 C19 H19 . . 119 ?
    C20 C19 H19 . . 119 ?
    C15 C20 C19 . . 119.2(2) ?
    C15 C20 H20 . . 120.4 ?
    C19 C20 H20 . . 120.4 ?
    C18 C21 H21A . . 109.5 ?
    C18 C21 H21B . . 109.5 ?
    H21A C21 H21B . . 109.5 ?
    C18 C21 H21C . . 109.5 ?
    H21A C21 H21C . . 109.5 ?
    H21B C21 H21C . . 109.5 ?
    C1 N1 P1 . . 123.77(12) ?
    C1 N1 H1 . . 120.6(13) ?
    P1 N1 H1 . . 115.4(13) ?
    C8 N2 P1 . . 127.71(12) ?
    C8 N2 H21 . . 113.0(14) ?
    P1 N2 H21 . . 119.2(14) ?
    C15 O2 P1 . . 124.67(11) ?
    O1 P1 O2 . . 113.30(7) ?
    O1 P1 N1 . . 118.95(8) ?
    O2 P1 N1 . . 96.87(7) ?
    O1 P1 N2 . . 109.57(7) ?
    O2 P1 N2 . . 110.16(8) ?
    N1 P1 N2 . . 107.23(7) ?
loop_
    _geom_torsion_atom_site_label_1
    _geom_torsion_atom_site_label_2
    _geom_torsion_atom_site_label_3
    _geom_torsion_atom_site_label_4
    _geom_torsion_site_symmetry_1
    _geom_torsion_site_symmetry_2
    _geom_torsion_site_symmetry_3
    _geom_torsion_site_symmetry_4
    _geom_torsion
    _geom_torsion_publ_flag
    C6 C1 C2 C3 . . . . -1.1(3) ?
    N1 C1 C2 C3 . . . . 179.94(17) ?
    C1 C2 C3 C4 . . . . -0.7(3) ?
    C2 C3 C4 C5 . . . . 1.3(4) ?
    C3 C4 C5 C6 . . . . -0.2(4) ?
    C4 C5 C6 C1 . . . . -1.5(3) ?
    C4 C5 C6 C7 . . . . 176.6(2) ?
    C2 C1 C6 C5 . . . . 2.1(3) ?
    N1 C1 C6 C5 . . . . -178.90(17) ?
    C2 C1 C6 C7 . . . . -175.95(18) ?
    N1 C1 C6 C7 . . . . 3.0(3) ?
    C13 C8 C9 C10 . . . . -0.6(3) ?
    N2 C8 C9 C10 . . . . 178.22(17) ?
    C8 C9 C10 C11 . . . . -1.8(3) ?
    C9 C10 C11 C12 . . . . 2.0(3) ?
    C10 C11 C12 C13 . . . . 0.2(3) ?
    C11 C12 C13 C8 . . . . -2.4(3) ?
    C11 C12 C13 C14 . . . . 177.9(2) ?
    C9 C8 C13 C12 . . . . 2.6(3) ?
    N2 C8 C13 C12 . . . . -176.18(16) ?
    C9 C8 C13 C14 . . . . -177.7(2) ?
    N2 C8 C13 C14 . . . . 3.5(3) ?
    C20 C15 C16 C17 . . . . -0.2(3) ?
    O2 C15 C16 C17 . . . . 178.44(18) ?
    C15 C16 C17 C18 . . . . -0.1(3) ?
    C16 C17 C18 C19 . . . . 0.6(3) ?
    C16 C17 C18 C21 . . . . -178.7(2) ?
    C17 C18 C19 C20 . . . . -0.8(3) ?
    C21 C18 C19 C20 . . . . 178.5(2) ?
    C16 C15 C20 C19 . . . . 0.0(3) ?
    O2 C15 C20 C19 . . . . -178.57(19) ?
    C18 C19 C20 C15 . . . . 0.5(3) ?
    C2 C1 N1 P1 . . . . 39.1(2) ?
    C6 C1 N1 P1 . . . . -139.85(15) ?
    C9 C8 N2 P1 . . . . 45.5(2) ?
    C13 C8 N2 P1 . . . . -135.66(15) ?
    C20 C15 O2 P1 . . . . -33.5(2) ?
    C16 C15 O2 P1 . . . . 147.94(14) ?
    C15 O2 P1 O1 . . . . 62.76(15) ?
    C15 O2 P1 N1 . . . . -171.60(13) ?
    C15 O2 P1 N2 . . . . -60.38(15) ?
    C1 N1 P1 O1 . . . . -75.73(15) ?
    C1 N1 P1 O2 . . . . 162.81(14) ?
    C1 N1 P1 N2 . . . . 49.18(16) ?
    C8 N2 P1 O1 . . . . 169.91(14) ?
    C8 N2 P1 O2 . . . . -64.80(17) ?
    C8 N2 P1 N1 . . . . 39.51(17) ?
loop_
    _geom_hbond_atom_site_label_D
    _geom_hbond_atom_site_label_H
    _geom_hbond_atom_site_label_A
    _geom_hbond_site_symmetry_A
    _geom_hbond_distance_DH
    _geom_hbond_distance_HA
    _geom_hbond_distance_DA
    _geom_hbond_angle_DHA
    N1 H1 O1 2_645 0.911(15) 2.021(17) 2.8963(19) 160.5(19)
data_global
_journal_date_recd_electronic     2010-05-21
_journal_date_accepted     2010-06-17
_journal_name_full     'Acta Crystallographica, Section E'
_journal_year     2010
_journal_volume     66
_journal_issue      7
_journal_page_first     o1755
_journal_page_last     o1755
_journal_paper_category     QO
_journal_coeditor_code     NG2779
_publ_contact_author
;     Fahimeh Sabbaghi
      Department of Chemistry
      Islamic Azad University-Zanjan Branch
      P.O. Box 49195-467
      Zanjan
      Iran
;
_publ_contact_author_email     fahimeh_sabbaghi@yahoo.com
_publ_contact_author_fax     '(+98)-511-8795457'
_publ_contact_author_phone     '(+98)-511-8796416'
_publ_section_title
;
<i>p</i>-Tolyl bis(<i>o</i>-tolylamido)phosphinate
;
loop_
    _publ_author_name
    _publ_author_address
    '      Fahimeh Sabbaghi'
;     Department of Chemistry
      Islamic Azad University-Zanjan Branch
      PO Box 49195-467
      Zanjan
      Iran
;
    '      Mancilla Percino, Teresa '
;     Departamento de Qu\'imica
      Centro de Investigaci\'on y de Estudios Avanzados
      del Instituto Polit\'ecnico Nacional
      Apartado Postal 14-740
      07000 M\'exico, D.F.
      Mexico
;
    '      Mehrdad Pourayoubi '
;     Department of Chemistry
      Ferdowsi University of Mashhad
      91779, Mashhad
      Iran
;
    '      Marco A. Leyva '
;     Departamento de Qu\'imica
      Centro de Investigaci\'on y de Estudios Avanzados
      del Instituto Polit\'ecnico Nacional
      Apartado Postal 14-740
      07000 M\'exico, D.F.
      Mexico
;
