# Supplementary material for: p-Tolyl bis­(o-tolyl­amido)­phosphinate
Source: Acta Crystallogr Sect E Struct Rep Online. 2010 Jun 23;66(Pt 7):o1755. doi: 10.1107/S1600536810023512 (PMC3006771; doi:10.1107/S1600536810023512)
Supplement: Supplementary file 2 [file e-66-o1755-Isup2.hkl]

#
# h,k,l, Fc-squared, Fo-squared, sigma(Fo-squared) and status flag
#
data_I
_shelx_title ' tm11 in P 21/c'
_shelx_refln_list_code          4
_shelx_F_calc_maximum      102.59
_exptl_crystal_F_000       776.00
_reflns_d_resolution_high  0.7700
 
loop_
 _symmetry_equiv_pos_as_xyz
 'x, y, z'
 '-x, y+1/2, -z+1/2'
 '-x, -y, -z'
 'x, -y-1/2, z-1/2'
 
_cell_length_a    12.1570
_cell_length_b     8.9780
_cell_length_c    18.0805
_cell_angle_alpha  90.000
_cell_angle_beta  101.569
_cell_angle_gamma  90.000
 
_shelx_F_squared_multiplier     1.000
 
loop_
 _refln_index_h
 _refln_index_k
 _refln_index_l
 _refln_F_squared_calc
 _refln_F_squared_meas
 _refln_F_squared_sigma
 _refln_observed_status
   2   0   0     1018.63      904.03     52.23 o
   3   0   0     2516.55     2298.16     69.90 o
   4   0   0     4004.19     3777.27    107.65 o
   5   0   0     9372.86     9372.39    330.89 o
   6   0   0      789.79     1059.85     33.84 o
   7   0   0      605.84      630.56     17.21 o
   8   0   0      894.21      923.63     24.97 o
   9   0   0      504.23      451.11     13.75 o
  10   0   0      199.67      181.19      6.64 o
  11   0   0      971.00      991.56     29.45 o
  12   0   0       24.26       33.08      3.18 o
  13   0   0       10.56       11.56      3.97 o
  14   0   0      105.56      113.45     10.46 o
  15   0   0        1.77       -4.16      7.01 o
   2   1   0      469.08      435.62      8.23 o
   3   1   0     2718.70     2575.76     49.74 o
   4   1   0      108.29      105.42      2.28 o
   5   1   0      117.85      118.35      3.27 o
   6   1   0      243.23      217.95      4.37 o
   7   1   0      152.92      148.33      3.73 o
   8   1   0       60.40       48.25      1.98 o
   9   1   0      119.72      119.12      3.80 o
  10   1   0       13.05       12.36      1.61 o
  11   1   0      225.34      227.29      5.53 o
  12   1   0      172.23      170.31      6.74 o
  13   1   0       45.75       50.95      4.66 o
  14   1   0        0.02       -1.30      6.84 o
  15   1   0        3.70        3.96      4.91 o
   1   2   0      832.55      792.17     12.55 o
   3   2   0     4029.31     3925.47     66.61 o
   4   2   0     1409.03     1390.62     21.85 o
   5   2   0     1993.80     2137.29     41.14 o
   6   2   0       61.67       90.86      3.44 o
   7   2   0      574.74      510.03      9.35 o
   8   2   0      206.84      211.71      5.29 o
   9   2   0     1007.79     1044.32     17.71 o
  10   2   0      163.11      169.68      5.24 o
  11   2   0      233.37      200.00      5.75 o
  12   2   0       20.73       26.19      4.08 o
  13   2   0       32.35       42.75      5.60 o
  14   2   0      115.79      108.45     13.36 o
   1   3   0       28.63       20.12      1.19 o
   2   3   0       95.80       89.91      2.02 o
   3   3   0      135.20      136.07      2.90 o
   4   3   0      183.97      176.26      3.41 o
   5   3   0      181.63      156.35      3.89 o
   6   3   0        0.52        3.82      1.42 o
   7   3   0      190.62      203.26      5.12 o
   8   3   0      370.52      318.69      6.88 o
   9   3   0        1.19        3.37      2.07 o
  10   3   0       14.79       12.57      4.14 o
  11   3   0       86.05       74.41      5.05 o
  12   3   0        6.27        9.61      4.74 o
  13   3   0       21.61       12.14     12.66 o
  14   3   0       13.60       19.83      9.71 o
   0   4   0      706.41      772.72     20.59 o
   1   4   0       15.63        3.47      1.44 o
   2   4   0      915.13      878.44     13.58 o
   3   4   0        3.01        9.60      1.38 o
   4   4   0     3102.99     2954.97     54.66 o
   5   4   0     1445.99     1488.77     23.47 o
   6   4   0      474.82      452.16      8.30 o
   7   4   0     1242.62     1218.94     20.52 o
   8   4   0        7.45        6.78      2.51 o
   9   4   0      641.58      625.70     14.18 o
  10   4   0        0.20        3.91      5.00 o
  11   4   0        1.92        6.57      4.00 o
  12   4   0      175.29      177.99      9.02 o
  13   4   0       65.07       63.03      8.65 o
  14   4   0      109.17      114.77     14.95 o
   1   5   0       13.36       15.42      3.23 o
   2   5   0      161.85      147.04      3.62 o
   3   5   0       75.96       76.97      2.60 o
   4   5   0       42.16       44.52      2.45 o
   5   5   0        4.35        5.90      1.70 o
   6   5   0        0.01        4.18      1.79 o
   7   5   0        0.02        5.22      1.78 o
   8   5   0        0.02        2.32      2.31 o
   9   5   0       45.45       41.85      3.50 o
  10   5   0       38.07       35.06      3.37 o
  11   5   0        0.22        2.92      4.78 o
  12   5   0        5.10        3.29      5.06 o
  13   5   0       12.15       11.93     11.03 o
   0   6   0      199.23      227.91      9.05 o
   1   6   0      145.44      128.64      3.48 o
   2   6   0     1090.89     1134.20     20.28 o
   3   6   0      399.24      402.56      8.52 o
   4   6   0     1314.25     1323.61     25.19 o
   5   6   0      382.12      359.83      7.75 o
   6   6   0      687.35      691.92     12.35 o
   7   6   0      960.23      986.70     17.91 o
   8   6   0       26.13       25.33      2.56 o
   9   6   0      169.70      165.88      5.63 o
  10   6   0       81.42       85.03      5.49 o
  11   6   0       94.89      108.09      9.40 o
  12   6   0      118.96      139.52     12.53 o
  13   6   0       14.27       16.76     20.11 o
   1   7   0       16.71       16.99      2.10 o
   2   7   0        0.21       -2.07      2.07 o
   3   7   0       91.05      116.10      5.66 o
   4   7   0      620.45      605.86     14.08 o
   5   7   0      176.92      162.74      5.28 o
   6   7   0        7.06        3.21      3.22 o
   7   7   0        5.24        4.25      2.58 o
   8   7   0        1.67       -0.54      3.75 o
   9   7   0        5.24       10.37      3.58 o
  10   7   0       12.69       14.50      4.47 o
  11   7   0       13.31       22.08      9.93 o
  12   7   0        0.36       -4.93     12.44 o
   0   8   0      509.26      536.83     15.52 o
   1   8   0      422.62      421.19      8.66 o
   2   8   0      961.58      989.45     19.53 o
   3   8   0      783.20      822.35     17.89 o
   4   8   0      102.48       98.66      4.68 o
   5   8   0        0.49       -2.40      3.42 o
   6   8   0       54.75       56.17      5.65 o
   7   8   0      277.63      287.71      8.14 o
   8   8   0       56.24       59.99      5.91 o
   9   8   0       34.34       42.44      5.98 o
  10   8   0       25.44        4.87     11.15 o
  11   8   0      135.69      134.28     19.02 o
   1   9   0       17.30       19.72      4.66 o
   2   9   0       49.88       53.80      4.31 o
   3   9   0       16.92       15.19      4.29 o
   4   9   0        0.68       -0.67      4.98 o
   5   9   0        7.34        8.43      4.30 o
   6   9   0        0.21        3.67      4.56 o
   7   9   0        8.69        4.70      4.88 o
   8   9   0        0.03       10.78      7.21 o
   9   9   0       42.50       42.03      9.76 o
   0  10   0      178.43      161.63     12.16 o
   1  10   0      166.36      170.13     11.81 o
   2  10   0      522.45      584.48     18.24 o
   3  10   0       81.77       94.05      6.88 o
   4  10   0      118.27      123.55      7.56 o
   5  10   0        4.68       12.42     17.13 o
   6  10   0       35.14       43.13     12.53 o
   7  10   0       10.50       12.58     11.38 o
   1  11   0        4.68       11.19     12.07 o
   2  11   0        5.39        3.57     10.55 o
   3  11   0       11.56        3.39      8.53 o
   4  11   0       15.28        4.73      8.79 o
   5  11   0        9.99       24.38     14.82 o
 -15   1   1        4.25        1.30      6.17 o
 -14   1   1        5.29        5.25      5.63 o
 -13   1   1        4.22        5.76      2.55 o
 -12   1   1        7.20        7.95      1.71 o
 -11   1   1       29.96       20.95      2.83 o
 -10   1   1        0.38        0.83      1.31 o
  -9   1   1        2.83        3.22      1.61 o
  -8   1   1      599.28      643.26     10.92 o
  -7   1   1      289.18      316.64      7.14 o
  -6   1   1     1433.11     1581.20     29.65 o
  -5   1   1       32.98       28.69      1.42 o
  -4   1   1      507.79      489.25      9.51 o
  -3   1   1     1250.23     1231.88     22.33 o
  -2   1   1     2112.29     1962.42     33.87 o
  -1   1   1      920.35      360.05     30.05 o
   1   1   1     2924.48     1726.50    140.93 o
   2   1   1        8.93       12.34      0.63 o
   3   1   1     2355.46     2259.93     44.69 o
   4   1   1        0.11       -0.98      0.98 o
   5   1   1     1485.48     1592.50     28.61 o
   6   1   1      521.39      482.36     11.09 o
   7   1   1        9.98       10.45      1.51 o
   8   1   1       19.79       24.78      2.58 o
   9   1   1       55.71       60.35      3.66 o
  10   1   1       12.43       17.49      2.90 o
  11   1   1        8.91        7.24      2.26 o
  12   1   1        4.17        4.15      2.96 o
  13   1   1       16.00       14.08      3.03 o
  14   1   1        8.27       17.01      6.31 o
  15   1   1        7.52        7.56      6.10 o
 -14   2   1        0.32       -7.18      7.18 o
 -13   2   1        0.48       -3.61      3.61 o
 -12   2   1        5.18        1.78      4.43 o
 -11   2   1        0.43        1.78      1.48 o
 -10   2   1      744.93      733.91     15.89 o
  -9   2   1      238.34      246.24      5.82 o
  -8   2   1       95.35      100.41      2.95 o
  -7   2   1        2.76        0.76      1.14 o
  -6   2   1     1024.35     1125.01     20.66 o
  -5   2   1      954.21     1030.73     18.87 o
  -4   2   1     1659.02     1676.70     28.45 o
  -3   2   1     2134.73     2113.24     34.77 o
  -2   2   1      249.17      260.55      4.33 o
  -1   2   1     1096.84      999.80     15.29 o
   0   2   1       20.66       18.28      1.34 o
   1   2   1     1570.98     1574.32     28.06 o
   2   2   1     9393.21     9384.29    318.67 o
   3   2   1     9442.05     9387.12    353.85 o
   4   2   1     1757.30     1799.43     28.85 o
   5   2   1     1892.91     2121.26     43.29 o
   6   2   1      786.60      873.64     18.19 o
   7   2   1      211.30      239.12      5.65 o
   8   2   1      171.45      172.13      5.42 o
   9   2   1        0.04        3.91      2.27 o
  10   2   1      681.97      658.19     16.31 o
  11   2   1       16.33       12.45      3.66 o
  12   2   1       13.74        8.66      3.24 o
  13   2   1        0.75        2.34      4.68 o
  14   2   1       10.37       10.44     23.83 o
 -14   3   1        0.04       -6.58      6.58 o
 -13   3   1        6.93        6.27      4.54 o
 -12   3   1       34.82       32.69      5.02 o
 -11   3   1      150.07      142.37      6.36 o
 -10   3   1      107.84      115.65      4.09 o
  -9   3   1        0.37        0.64      2.58 o
  -8   3   1      525.96      529.31     10.74 o
  -7   3   1       17.75       17.28      1.62 o
  -6   3   1       49.51       47.64      3.60 o
  -5   3   1        9.45        8.95      2.03 o
  -4   3   1      226.96      213.52      4.72 o
  -3   3   1      186.10      188.68      3.90 o
  -2   3   1      339.12      325.87      5.82 o
  -1   3   1      132.50      147.19      2.88 o
   0   3   1       90.11       97.79      2.53 o
   1   3   1       66.33       55.16      1.88 o
   2   3   1      336.88      343.04      5.90 o
   3   3   1      341.09      356.29      6.62 o
   4   3   1      234.92      260.30      5.59 o
   5   3   1        0.93       -0.18      1.38 o
   6   3   1       38.38       42.73      2.64 o
   7   3   1      492.42      498.76     10.10 o
   8   3   1      296.32      286.61      8.20 o
   9   3   1       21.21       17.27      2.76 o
  10   3   1       43.05       40.37      3.47 o
  11   3   1      114.31      115.76      9.07 o
  12   3   1        0.14       -4.66      4.66 o
  13   3   1       13.67       23.29      6.08 o
  14   3   1        0.40        0.93     12.33 o
 -14   4   1        1.34        9.90      9.57 o
 -13   4   1        5.36        4.02      6.67 o
 -12   4   1       21.10       27.22      5.44 o
 -11   4   1       10.66       14.17      3.07 o
 -10   4   1      290.25      247.21      6.72 o
  -9   4   1       35.82       31.17      2.55 o
  -8   4   1      375.28      382.26      8.19 o
  -7   4   1       96.45      116.80      4.03 o
  -6   4   1       94.22       91.47      3.57 o
  -5   4   1       58.17       53.12      2.24 o
  -4   4   1     1462.60     1456.50     24.04 o
  -3   4   1      840.64      952.62     16.06 o
  -2   4   1       18.22       17.88      1.58 o
  -1   4   1        0.74        0.57      1.25 o
   0   4   1      399.79      396.96      7.65 o
   1   4   1      151.35      183.16      3.77 o
   2   4   1      291.23      264.17      5.78 o
   3   4   1     2197.61     2214.60     37.30 o
   4   4   1      850.47      953.75     17.32 o
   5   4   1      140.81      143.61      3.10 o
   6   4   1       33.96       38.97      1.79 o
   7   4   1      363.40      357.50      7.27 o
   8   4   1        9.16        8.69      3.25 o
   9   4   1      144.89      130.34      5.98 o
  10   4   1       74.15       62.42      4.73 o
  11   4   1      161.31      156.64     10.32 o
  12   4   1       10.34       19.92      5.94 o
  13   4   1       29.57       18.36      9.40 o
  14   4   1        0.66        7.46     11.51 o
 -14   5   1        3.02        8.20     10.21 o
 -13   5   1       18.23       15.93     16.10 o
 -12   5   1       11.27       11.67      7.02 o
 -11   5   1        0.42       -2.15      2.78 o
 -10   5   1       51.49       49.37      3.78 o
  -9   5   1       71.11       72.40      3.37 o
  -8   5   1        0.06        1.70      2.51 o
  -7   5   1      133.12      121.61      3.78 o
  -6   5   1      291.31      290.79      5.68 o
  -5   5   1      397.35      394.18      7.57 o
  -4   5   1      108.01      121.37      3.32 o
  -3   5   1        2.08       -1.37      1.37 o
  -2   5   1      114.91      114.46      3.12 o
  -1   5   1      568.17      580.60     10.94 o
   0   5   1        0.17       -1.90      1.90 o
   1   5   1      143.46      163.79      3.99 o
   2   5   1       68.76       79.28      3.62 o
   3   5   1        0.24       -0.77      1.80 o
   4   5   1        1.43        0.68      1.44 o
   5   5   1        1.11        0.61      1.87 o
   6   5   1      205.65      219.52      4.69 o
   7   5   1      507.63      529.87     10.37 o
   8   5   1      159.11      173.49      4.98 o
   9   5   1       34.16       50.63      5.68 o
  10   5   1        1.12        3.16      6.16 o
  11   5   1       70.76       59.69      6.65 o
  12   5   1       16.95       29.49      8.18 o
  13   5   1       14.69        7.31      8.98 o
 -13   6   1       18.41        8.50     10.78 o
 -12   6   1      113.16      154.85     40.74 o
 -11   6   1       36.51       30.49      4.96 o
 -10   6   1        3.08        3.88      4.46 o
  -9   6   1       13.29       17.16      3.45 o
  -8   6   1      272.39      303.26      6.62 o
  -7   6   1      247.61      279.14      6.77 o
  -6   6   1       27.40       23.68      2.64 o
  -5   6   1        6.12       10.15      2.00 o
  -4   6   1      428.83      468.22      9.54 o
  -3   6   1      145.85      151.03      4.26 o
  -2   6   1        1.99        6.01      2.22 o
  -1   6   1        5.05        3.98      1.83 o
   0   6   1      891.07      929.29     16.30 o
   1   6   1       23.47       17.67      1.85 o
   2   6   1       51.15       55.80      2.67 o
   3   6   1        3.20        8.39      2.55 o
   4   6   1      152.61      160.72      4.31 o
   5   6   1      510.97      518.38     10.81 o
   6   6   1      145.00      146.32      4.08 o
   7   6   1      801.62      847.78     16.92 o
   8   6   1       63.43       62.07      3.02 o
   9   6   1        2.29        6.57      3.17 o
  10   6   1       57.96       57.84      9.90 o
  11   6   1      173.77      172.33     11.09 o
  12   6   1       52.38       87.67     12.59 o
  13   6   1        2.14        4.57     11.16 o
 -12   7   1        1.68       10.33     23.26 o
 -11   7   1       30.56       35.64      8.29 o
 -10   7   1       24.65       27.74      5.39 o
  -9   7   1        9.82       12.05      3.60 o
  -8   7   1       48.91       54.31      3.68 o
  -7   7   1        1.38        1.27      2.64 o
  -6   7   1        0.24       -0.88      2.46 o
  -5   7   1       51.25       49.31      3.28 o
  -4   7   1       42.19       52.20      3.97 o
  -3   7   1        0.00        6.10      2.27 o
  -2   7   1        1.21        4.73      2.25 o
  -1   7   1       37.91       30.98      2.36 o
   0   7   1      175.08      175.52      4.48 o
   1   7   1       81.19       91.32      3.18 o
   2   7   1        2.95        5.62      2.16 o
   3   7   1        8.21       15.64      2.97 o
   4   7   1       36.22       41.44      3.45 o
   5   7   1       39.93       34.69      3.14 o
   6   7   1       10.70        6.01      2.36 o
   7   7   1       78.21       79.04      3.49 o
   8   7   1       17.23       13.93      4.59 o
   9   7   1       61.59       65.89      5.54 o
  10   7   1        9.58        0.42      8.94 o
  11   7   1       50.70       44.59      8.69 o
  12   7   1        9.28       -4.54      9.46 o
 -11   8   1       27.34       18.84     20.81 o
 -10   8   1      118.80      127.92     11.34 o
  -9   8   1      129.71      133.32      9.10 o
  -8   8   1      112.42      101.09      6.20 o
  -7   8   1      161.52      179.62      6.61 o
  -6   8   1       21.47       15.97      4.45 o
  -5   8   1        1.21       -1.98      3.69 o
  -4   8   1        0.10        2.18      3.04 o
  -3   8   1       57.63       50.19      3.42 o
  -2   8   1      744.85      751.79     16.96 o
  -1   8   1      443.36      451.89      9.59 o
   0   8   1      212.43      214.04      5.58 o
   1   8   1       31.37       41.88      3.09 o
   2   8   1       92.58       91.43      4.04 o
   3   8   1        4.92        3.91      2.79 o
   4   8   1       22.56       25.55      2.98 o
   5   8   1       27.73       29.51      3.39 o
   6   8   1        2.21        0.13      3.15 o
   7   8   1       70.46       75.46      5.57 o
   8   8   1       30.07       34.31      5.49 o
   9   8   1      172.25      191.00     16.35 o
  10   8   1      136.34      148.85     21.11 o
  11   8   1       60.62       37.21     14.85 o
  -9   9   1       29.49       40.13     11.74 o
  -8   9   1        5.29        0.68      6.88 o
  -7   9   1        7.89        7.28      6.86 o
  -6   9   1       88.23       93.46      6.49 o
  -5   9   1       81.60       84.49      6.45 o
  -4   9   1        1.42       10.14      4.85 o
  -3   9   1      145.40      150.91      7.52 o
  -2   9   1      221.00      234.41      7.26 o
  -1   9   1       40.34       40.62      3.57 o
   0   9   1       11.49       18.07      3.88 o
   1   9   1       30.16       31.50      3.62 o
   2   9   1      114.68      112.47      5.94 o
   3   9   1        1.34       -3.10      4.86 o
   4   9   1       12.13       -1.21      5.22 o
   5   9   1        0.64       -3.82      3.82 o
   6   9   1       20.65       15.09      4.34 o
   7   9   1        7.74        2.37      7.10 o
   8   9   1        5.25       -4.32     10.57 o
   9   9   1       22.78       14.81     13.45 o
  -8  10   1        5.22       20.08     11.95 o
  -7  10   1       29.70        8.99     10.24 o
  -6  10   1       26.31       38.38     10.69 o
  -5  10   1      122.29      126.00     14.20 o
  -4  10   1       66.46       86.37     11.75 o
  -3  10   1       16.24       29.31     10.88 o
  -2  10   1       44.76       49.43      5.92 o
  -1  10   1       35.85       41.37      5.01 o
   0  10   1      127.70      130.49      6.79 o
   1  10   1      178.33      207.69      9.79 o
   2  10   1       95.16      106.19      7.46 o
   3  10   1        5.74       17.05      5.88 o
   4  10   1       75.93       68.65     14.05 o
   5  10   1      170.25      194.38     16.21 o
   6  10   1       85.38       90.91     12.31 o
   7  10   1       16.82       47.99     15.60 o
  -5  11   1       15.44       15.06     22.72 o
  -4  11   1        6.49      -10.35     19.64 o
  -3  11   1        0.49        9.19     10.15 o
  -2  11   1        0.24        1.19     12.78 o
  -1  11   1       22.62       54.82     12.92 o
   0  11   1       17.87        4.69      7.41 o
   1  11   1        2.59        6.74      6.62 o
   2  11   1        5.68        9.99      8.21 o
   3  11   1        5.48       10.84      8.44 o
   4  11   1       16.03        6.62      9.73 o
 -15   0   2        1.09       -0.41      7.24 o
 -14   0   2       29.93       17.24     11.67 o
 -13   0   2        3.11        5.15      3.84 o
 -12   0   2      412.30      393.62     12.92 o
 -11   0   2      133.35      145.90      5.99 o
 -10   0   2      869.51      977.13     31.09 o
  -9   0   2     1422.64     1467.04     46.63 o
  -8   0   2      416.48      383.89     11.04 o
  -7   0   2      517.03      653.13     21.36 o
  -6   0   2       75.17       73.11      3.91 o
  -5   0   2        0.15        3.44      3.99 o
  -4   0   2     2595.99     2241.83     58.71 o
  -3   0   2     8220.65     7519.51    217.17 o
  -2   0   2     1719.34     1527.39     44.15 o
  -1   0   2     5740.44     2442.75    206.68 o
   1   0   2      132.33      114.58     12.19 o
   2   0   2     4248.11     3849.92    218.31 o
   3   0   2     3693.76     3499.12    114.03 o
   4   0   2     4245.18     4328.63    125.47 o
   5   0   2      772.86      651.72     19.85 o
   6   0   2        0.66        3.42      1.78 o
   7   0   2     2050.11     2095.28     51.55 o
   8   0   2     2026.91     2268.98     55.98 o
   9   0   2      617.80      644.90     18.15 o
  10   0   2     1184.56     1151.71     35.54 o
  11   0   2       95.45       93.80      7.65 o
  12   0   2        4.18        1.51      8.12 o
  13   0   2       12.36        9.96      7.27 o
  14   0   2        2.78       -5.17      6.85 o
  15   0   2        0.35       -8.01      8.86 o
 -15   1   2        2.65        1.44      8.96 o
 -14   1   2       10.06        5.70      5.23 o
 -13   1   2       15.22       14.42      2.64 o
 -12   1   2        0.04       -2.28      2.28 o
 -11   1   2       57.31       49.92      2.86 o
 -10   1   2      224.83      225.56      6.69 o
  -9   1   2       12.05       14.56      1.96 o
  -8   1   2        0.12        3.53      1.76 o
  -7   1   2      714.55      832.50     15.57 o
  -6   1   2      578.91      657.45     13.50 o
  -5   1   2        6.46        3.46      1.00 o
  -4   1   2      336.29      370.04      7.26 o
  -3   1   2      224.23      191.06      4.13 o
  -2   1   2     3402.15     3209.45     53.80 o
  -1   1   2     5575.37     4402.02    148.39 o
   1   1   2      217.25      227.48      6.33 o
   3   1   2     6030.54     5735.67    125.38 o
   4   1   2     4067.80     3874.63     72.85 o
   5   1   2     1055.57     1038.80     22.07 o
   6   1   2       52.99      100.20      4.37 o
   7   1   2     3112.68     3258.16     69.74 o
   8   1   2     1260.40     1332.38     26.34 o
   9   1   2      856.33      905.16     18.55 o
  10   1   2      588.49      584.53     12.56 o
  11   1   2      451.45      439.79     11.10 o
  12   1   2       18.79       27.76      3.15 o
  13   1   2      111.55      132.14     10.99 o
  14   1   2       61.50       39.16      6.11 o
  15   1   2       19.44       25.00      7.35 o
 -15   2   2       79.61       71.94      9.40 o
 -14   2   2       72.70       68.98     15.63 o
 -13   2   2       29.07       30.83      3.19 o
 -12   2   2      278.22      286.27      7.78 o
 -11   2   2      122.01      110.95      4.12 o
 -10   2   2      395.32      395.83      8.65 o
  -9   2   2      557.79      560.35     10.95 o
  -8   2   2      690.56      730.78     12.54 o
  -7   2   2       30.32       27.69      1.68 o
  -6   2   2      695.38      587.72     11.50 o
  -5   2   2     2962.85     2964.09     47.54 o
  -4   2   2      465.91      466.27      8.10 o
  -3   2   2       61.66       82.97      1.94 o
  -2   2   2       29.72       31.85      1.78 o
   0   2   2     4431.44     4125.23     91.01 o
   1   2   2     2472.89     2465.82     51.98 o
   2   2   2     1250.95     1277.59     23.21 o
   3   2   2      213.83      200.36      4.68 o
   4   2   2     2107.58     2164.54     45.18 o
   5   2   2      606.35      556.95     13.17 o
   6   2   2      319.36      349.53      8.64 o
   7   2   2      472.45      476.69     10.46 o
   8   2   2      384.50      378.01      9.41 o
   9   2   2      130.66      142.45      6.06 o
  10   2   2      209.23      196.26      6.87 o
  11   2   2      115.94      104.38      4.42 o
  12   2   2       23.62       21.68      8.50 o
  13   2   2       26.36       30.83      8.28 o
  14   2   2        7.46        4.96      5.83 o
 -14   3   2        0.00        6.89      9.60 o
 -13   3   2       33.19       42.20      6.79 o
 -12   3   2       11.41       16.64      2.74 o
 -11   3   2       96.89       96.29      4.42 o
 -10   3   2      131.67      138.94      4.79 o
  -9   3   2        2.56        2.78      3.66 o
  -8   3   2      115.30      118.98      3.50 o
  -7   3   2       10.21        8.73      1.72 o
  -6   3   2      168.85      179.31      4.05 o
  -5   3   2      587.93      594.63      9.86 o
  -4   3   2      865.71     1007.34     16.47 o
  -3   3   2      340.74      389.57      6.31 o
  -2   3   2        0.96        0.78      0.92 o
  -1   3   2      140.61      172.24      3.54 o
   0   3   2        0.47        3.83      1.47 o
   1   3   2        5.66       13.73      0.93 o
   2   3   2      104.75      140.85      3.14 o
   3   3   2       50.14       49.34      1.71 o
   4   3   2     4182.69     4338.36     84.66 o
   5   3   2     2390.07     2507.94     45.41 o
   6   3   2      663.64      670.73     13.84 o
   7   3   2       78.53       64.03      3.49 o
   8   3   2       78.31       80.63      3.92 o
   9   3   2      668.14      666.42     16.08 o
  10   3   2       83.58       80.32      5.92 o
  11   3   2      288.37      289.01     10.71 o
  12   3   2       75.31       76.44      5.33 o
  13   3   2       42.73       19.85     12.32 o
  14   3   2       65.57       88.95     14.64 o
 -14   4   2       69.60       64.83      9.37 o
 -13   4   2       82.23       69.88      7.23 o
 -12   4   2      141.31      136.06      6.48 o
 -11   4   2      253.69      266.47     10.83 o
 -10   4   2       58.15       63.59      3.42 o
  -9   4   2       14.41        9.05      2.94 o
  -8   4   2      808.02      776.65     15.78 o
  -7   4   2     1393.76     1400.03     23.90 o
  -6   4   2      919.90      930.03     17.42 o
  -5   4   2     2329.94     2484.51     39.44 o
  -4   4   2     1290.02     1363.98     22.95 o
  -3   4   2      859.06      863.53     14.20 o
  -2   4   2       50.58       36.55      2.23 o
  -1   4   2      304.29      316.72      6.25 o
   0   4   2      560.00      692.62     12.84 o
   1   4   2       50.66       32.59      1.63 o
   2   4   2       16.58       30.59      2.27 o
   3   4   2        2.03        3.87      1.06 o
   4   4   2      524.94      551.23     10.09 o
   5   4   2        0.38       -1.23      1.23 o
   6   4   2      163.40      165.29      3.95 o
   7   4   2       15.11       14.92      1.88 o
   8   4   2      103.18       92.95      4.43 o
   9   4   2      321.24      336.51      9.75 o
  10   4   2       48.39       49.72      5.60 o
  11   4   2       19.88       22.79      4.32 o
  12   4   2       65.94       56.98      5.62 o
  13   4   2       81.71       98.91     25.24 o
  14   4   2       35.59       43.30     10.44 o
 -14   5   2        5.67       -2.41     15.01 o
 -13   5   2        9.25       32.51     16.44 o
 -12   5   2        2.51        9.81      5.32 o
 -11   5   2      155.74      149.96      6.38 o
 -10   5   2        0.08        0.34      2.75 o
  -9   5   2       13.76       14.60      2.51 o
  -8   5   2       17.79       18.20      2.32 o
  -7   5   2      862.54      850.34     14.58 o
  -6   5   2      213.93      185.99      4.71 o
  -5   5   2     1048.12     1074.82     18.18 o
  -4   5   2      186.49      178.20      3.91 o
  -3   5   2       41.82       30.32      2.40 o
  -2   5   2      279.86      262.12      6.15 o
  -1   5   2      338.61      405.38      7.42 o
   0   5   2      173.81      198.19      4.44 o
   1   5   2      911.30      963.03     15.51 o
   2   5   2      163.60      157.93      4.35 o
   3   5   2       31.59       32.73      1.74 o
   4   5   2      484.66      486.44      9.73 o
   5   5   2      109.23      109.89      3.47 o
   6   5   2     1874.36     1939.64     31.85 o
   7   5   2      318.73      297.35      6.36 o
   8   5   2       17.06       18.00      4.06 o
   9   5   2       91.04       98.02      5.00 o
  10   5   2       58.27       50.10      5.77 o
  11   5   2       56.32       64.37      6.19 o
  12   5   2       74.64       88.04     13.23 o
  13   5   2       53.81       39.80      9.38 o
 -13   6   2      159.57      204.75     16.83 o
 -12   6   2        4.40        7.57      8.83 o
 -11   6   2        0.24        1.84      4.16 o
 -10   6   2       73.59       92.41      4.98 o
  -9   6   2       63.65       68.26      4.35 o
  -8   6   2      303.98      294.87      6.89 o
  -7   6   2      622.77      625.13     12.30 o
  -6   6   2      452.62      464.23      8.79 o
  -5   6   2      552.35      568.90     10.98 o
  -4   6   2      178.66      174.15      4.84 o
  -3   6   2       96.63      100.32      3.46 o
  -2   6   2       31.38       28.07      2.83 o
  -1   6   2      196.06      208.74      4.82 o
   0   6   2      235.14      271.30      5.97 o
   1   6   2      124.31      132.22      3.45 o
   2   6   2      172.27      146.69      4.41 o
   3   6   2       87.76       85.91      3.12 o
   4   6   2      176.21      177.66      4.43 o
   5   6   2        2.47        6.28      2.35 o
   6   6   2      843.88      857.54     17.12 o
   7   6   2      263.53      260.53      6.18 o
   8   6   2       11.02        6.84      2.81 o
   9   6   2       31.00       29.10      4.44 o
  10   6   2        0.52       -3.10      4.82 o
  11   6   2      191.62      217.95     12.86 o
  12   6   2       32.12       20.04      9.06 o
 -12   7   2       53.99       45.84      9.80 o
 -11   7   2        0.00       -3.34      7.18 o
 -10   7   2        4.17       10.10      4.41 o
  -9   7   2       23.64       20.62      3.96 o
  -8   7   2      222.22      209.04      6.36 o
  -7   7   2      341.07      323.03      7.20 o
  -6   7   2       60.21       62.51      3.41 o
  -5   7   2       29.15       25.64      2.77 o
  -4   7   2      318.75      303.72      8.00 o
  -3   7   2      636.45      644.06     12.25 o
  -2   7   2      384.06      360.86      7.97 o
  -1   7   2      343.97      320.16      6.66 o
   0   7   2      165.45      155.94      4.01 o
   1   7   2       79.43       82.31      2.86 o
   2   7   2      390.13      382.18      9.02 o
   3   7   2      611.51      632.69     12.88 o
   4   7   2      519.87      486.33     11.08 o
   5   7   2       52.05       48.90      3.25 o
   6   7   2      529.46      525.70     10.71 o
   7   7   2      100.29      106.91      4.08 o
   8   7   2        1.95        3.25      4.34 o
   9   7   2       19.71       13.72      6.84 o
  10   7   2        6.66        7.55      6.12 o
  11   7   2       54.25       66.51     10.78 o
  12   7   2       11.55       -1.42     12.27 o
 -11   8   2       60.60       75.82     10.70 o
 -10   8   2      150.13      143.89      9.16 o
  -9   8   2       72.32       74.05      7.15 o
  -8   8   2       33.45       31.28      4.79 o
  -7   8   2      321.32      339.48      8.73 o
  -6   8   2      150.26      143.89      5.50 o
  -5   8   2        8.49       10.79      3.28 o
  -4   8   2        5.64        5.19      3.22 o
  -3   8   2      149.68      162.33      5.72 o
  -2   8   2      120.24      110.62      4.50 o
  -1   8   2        0.05        5.47      3.16 o
   0   8   2       14.75       17.31      2.58 o
   1   8   2      260.14      255.97      6.82 o
   2   8   2      273.89      287.21      7.54 o
   3   8   2        8.59        8.48      2.72 o
   4   8   2       25.97       26.98      4.25 o
   5   8   2       55.42       54.10      3.97 o
   6   8   2      280.72      268.34      8.96 o
   7   8   2      137.90      128.44      9.28 o
   8   8   2       63.90       59.90     10.97 o
   9   8   2       60.11       63.83     11.57 o
  10   8   2       36.10       31.19     17.34 o
 -10   9   2        0.93       -8.79     16.29 o
  -9   9   2        0.65       -1.95      6.71 o
  -8   9   2        0.29        2.29      5.93 o
  -7   9   2        0.41        1.89      5.99 o
  -6   9   2       21.19       23.31      5.64 o
  -5   9   2       14.79       13.64      5.03 o
  -4   9   2       14.07        9.07      4.53 o
  -3   9   2       89.57       99.12      5.74 o
  -2   9   2        2.99        0.81      3.33 o
  -1   9   2       61.51       53.68      4.92 o
   0   9   2      184.81      201.46      6.52 o
   1   9   2      235.00      242.39      7.06 o
   2   9   2      443.23      492.51     17.68 o
   3   9   2        0.41       -1.53      3.40 o
   4   9   2        2.19        6.36      3.27 o
   5   9   2       48.36       49.62      5.21 o
   6   9   2      110.22      107.77     13.43 o
   7   9   2       80.97       85.32     10.84 o
   8   9   2       50.65       41.81     10.03 o
   9   9   2       32.08       28.33     33.37 o
  -8  10   2       30.80       35.99     11.90 o
  -7  10   2       28.95       32.74     14.71 o
  -6  10   2       10.82       24.78      8.82 o
  -5  10   2        0.84        8.08      7.12 o
  -4  10   2        1.53        8.21      6.95 o
  -3  10   2      151.41      162.95     15.55 o
  -2  10   2      171.79      187.27      8.20 o
  -1  10   2       69.70       71.97      5.69 o
   0  10   2       13.64       21.77      4.51 o
   1  10   2       33.14       36.88      4.48 o
   2  10   2      200.17      181.95     13.65 o
   3  10   2        4.42        3.94      8.95 o
   4  10   2        8.64        8.43     10.33 o
   5  10   2        5.30       15.49     15.54 o
   6  10   2        5.98       13.83      9.49 o
   7  10   2        4.04       13.33     10.08 o
  -5  11   2       31.11       -2.06     19.91 o
  -4  11   2       56.38       79.20     19.40 o
  -3  11   2       15.58        6.81     17.26 o
  -1  11   2        5.79        3.67      6.46 o
   0  11   2        2.39        9.04     11.52 o
   1  11   2        7.65        3.69      7.00 o
   2  11   2       69.52       43.99     13.98 o
   3  11   2        2.55       -0.16     13.56 o
   4  11   2        3.28       18.87     13.31 o
 -15   1   3        0.46        2.31      7.04 o
 -14   1   3       13.33        8.18      5.41 o
 -13   1   3        7.73        4.02      2.76 o
 -12   1   3        0.38        1.05      2.50 o
 -11   1   3       51.56       49.81      3.22 o
 -10   1   3        3.06        3.32      2.19 o
  -9   1   3        2.10        1.78      1.71 o
  -8   1   3        0.00        1.36      1.54 o
  -7   1   3        6.29       10.23      1.70 o
  -6   1   3       59.84       66.29      3.38 o
  -5   1   3       10.23       15.98      1.68 o
  -4   1   3       11.27       11.84      0.91 o
  -3   1   3      363.24      317.71      5.42 o
  -2   1   3       48.21       55.48      1.16 o
  -1   1   3     3582.00     3388.63     84.60 o
   0   1   3     4210.40     4131.54    120.96 o
   1   1   3     2258.54     2174.78     60.81 o
   2   1   3     5669.90     5452.05    232.34 o
   3   1   3     3084.65     3038.83     85.70 o
   4   1   3      701.23      684.21     13.27 o
   5   1   3     1666.95     1834.86     37.66 o
   6   1   3      524.92      526.62     11.14 o
   7   1   3       93.35       81.51      3.62 o
   8   1   3      156.98      140.95      3.87 o
   9   1   3       33.70       38.04      2.72 o
  10   1   3        6.24        3.76      2.19 o
  11   1   3       20.70        5.75      3.28 o
  12   1   3        0.13        7.85      5.79 o
  13   1   3        0.44       -3.35      3.94 o
  14   1   3        2.76       -7.73      7.73 o
 -15   2   3        5.82        1.87     15.23 o
 -14   2   3        6.83        4.46      4.99 o
 -13   2   3      145.85      129.95      5.30 o
 -12   2   3        4.31        4.29      2.58 o
 -11   2   3        2.84       -1.27      2.63 o
 -10   2   3     1079.94     1141.98     21.51 o
  -9   2   3       19.96       17.08      2.33 o
  -8   2   3      345.34      371.01      8.09 o
  -7   2   3       37.01       34.41      2.26 o
  -6   2   3      536.90      575.80     10.00 o
  -5   2   3       38.14       38.54      1.56 o
  -4   2   3        2.73        2.80      0.95 o
  -3   2   3      185.03      168.16      3.06 o
  -2   2   3     7997.75     7761.28    184.05 o
  -1   2   3     8020.53     7831.51    335.42 o
   0   2   3       13.48        7.80      1.37 o
   1   2   3     5942.25     5786.03    136.68 o
   2   2   3      340.42      340.25      7.20 o
   3   2   3       54.98       63.21      2.70 o
   4   2   3     2866.81     3146.21     65.17 o
   5   2   3     1169.24     1140.41     24.18 o
   6   2   3      343.35      369.68      8.40 o
   7   2   3      156.94      140.33      5.32 o
   8   2   3       33.02       40.27      2.64 o
   9   2   3        4.82        2.52      2.10 o
  10   2   3       41.81       44.88      4.62 o
  11   2   3       39.41       30.85      3.94 o
  12   2   3        1.04        0.16      4.11 o
  13   2   3        0.05        4.30      9.27 o
  14   2   3        3.61       12.16      8.25 o
 -14   3   3       14.07       12.59      6.76 o
 -13   3   3        0.20        3.16      2.73 o
 -12   3   3        4.85        6.81      3.32 o
 -11   3   3       76.25       70.56      3.63 o
 -10   3   3      149.02      153.90      5.19 o
  -9   3   3       44.48       45.72      4.53 o
  -8   3   3      243.42      255.82      5.78 o
  -7   3   3       23.72       32.85      2.68 o
  -6   3   3      115.86      113.72      3.39 o
  -5   3   3      631.20      691.01     12.77 o
  -4   3   3        0.52        0.11      0.92 o
  -3   3   3      242.07      220.52      4.27 o
  -2   3   3     1349.86     1305.95     21.31 o
  -1   3   3     1135.40     1264.77     22.36 o
   0   3   3      713.48      741.68     16.26 o
   1   3   3      236.38      267.31      6.08 o
   2   3   3        0.10        1.35      1.73 o
   3   3   3     1357.73     1433.52     30.04 o
   4   3   3     2364.51     2406.46     55.71 o
   5   3   3     3548.84     3873.58     76.64 o
   6   3   3     1319.91     1390.41     30.25 o
   7   3   3      182.19      195.62      6.19 o
   8   3   3       53.69       67.06      3.54 o
   9   3   3      440.61      430.28     11.46 o
  10   3   3        4.42       -0.23      2.95 o
  11   3   3      238.31      241.69      9.55 o
  12   3   3       38.80       36.03     11.62 o
  13   3   3        9.74       -0.40     12.86 o
  14   3   3        0.09        8.75      7.97 o
 -14   4   3       42.90       54.71     10.92 o
 -13   4   3       12.24       17.96      7.69 o
 -12   4   3       11.43        8.54      3.98 o
 -11   4   3       27.80       26.89      3.47 o
 -10   4   3      115.18       96.77      3.91 o
  -9   4   3      408.47      458.62     11.20 o
  -8   4   3      368.92      397.34      8.43 o
  -7   4   3       13.47       21.31      3.09 o
  -6   4   3      165.58      182.58      4.47 o
  -5   4   3       77.15       78.68      2.53 o
  -4   4   3      247.86      320.49      5.63 o
  -3   4   3      226.66      204.87      4.13 o
  -2   4   3      505.24      576.26      9.70 o
  -1   4   3      855.26      903.49     16.88 o
   0   4   3      543.98      540.61      9.70 o
   1   4   3      251.17      273.14      6.08 o
   2   4   3     2019.83     2065.06     41.31 o
   3   4   3      108.35       96.50      2.87 o
   4   4   3       14.17        7.15      1.62 o
   5   4   3       12.03       13.91      1.77 o
   6   4   3      321.09      328.01      7.11 o
   7   4   3      565.90      555.50     12.53 o
   8   4   3       26.05       23.17      3.04 o
   9   4   3      192.87      182.17      6.36 o
  10   4   3       15.47       15.76      4.99 o
  11   4   3        8.26        5.44      6.03 o
  12   4   3        3.41        0.74      4.53 o
  13   4   3        1.27       -5.40      7.51 o
 -13   5   3       29.57       27.00     11.80 o
 -12   5   3       46.72       56.14      5.01 o
 -11   5   3        4.39        2.38      3.55 o
 -10   5   3        4.54        2.15      2.96 o
  -9   5   3       52.86       50.81      3.34 o
  -8   5   3       54.02       55.56      2.78 o
  -7   5   3       18.33       18.77      2.69 o
  -6   5   3       61.99       74.68      2.93 o
  -5   5   3       38.90       42.69      2.11 o
  -4   5   3        0.00        2.04      2.35 o
  -3   5   3      114.59      118.15      3.08 o
  -2   5   3       28.44       35.53      2.46 o
  -1   5   3      179.79      145.94      4.34 o
   0   5   3      485.36      527.10      9.29 o
   1   5   3      266.79      307.95      6.34 o
   2   5   3      198.80      224.39      5.50 o
   3   5   3      414.65      448.52      8.66 o
   4   5   3      180.14      208.15      6.94 o
   5   5   3      449.18      456.79      9.43 o
   6   5   3      342.20      367.38      7.70 o
   7   5   3      587.03      657.15     14.31 o
   8   5   3        0.94        1.33      2.70 o
   9   5   3       64.02       60.95      3.97 o
  10   5   3      160.93      161.29      9.94 o
  11   5   3      152.81      157.87     10.53 o
  12   5   3        0.38       -4.23     13.15 o
  13   5   3        0.04       10.16      8.98 o
 -13   6   3       78.83       96.52     13.37 o
 -12   6   3       91.29       84.26     14.37 o
 -11   6   3       38.71       35.88      4.54 o
 -10   6   3      242.86      249.51      8.24 o
  -9   6   3      152.61      160.29      5.37 o
  -8   6   3       56.65       55.79      2.96 o
  -7   6   3       24.48       30.06      2.47 o
  -6   6   3       37.94       32.96      2.48 o
  -5   6   3       89.82       90.34      3.09 o
  -4   6   3       43.92       58.37      2.50 o
  -3   6   3      335.18      343.96      6.98 o
  -2   6   3      807.90      806.19     15.78 o
  -1   6   3      189.00      205.91      4.75 o
   0   6   3      202.26      184.30      4.59 o
   1   6   3      186.40      182.97      4.45 o
   2   6   3       37.96       38.23      2.96 o
   3   6   3      105.82      114.54      3.43 o
   4   6   3      101.65       91.00      2.92 o
   5   6   3       56.78       60.24      4.74 o
   6   6   3        2.38        1.47      2.36 o
   7   6   3        4.71        5.87      2.39 o
   8   6   3        6.52        3.19      3.13 o
   9   6   3        0.35       -0.20      4.45 o
  10   6   3       21.40       14.76     13.11 o
  11   6   3        6.00       -0.37      9.46 o
  12   6   3        1.23       -0.51     20.56 o
 -12   7   3       29.51       31.15     13.25 o
 -11   7   3        1.50       -2.45      5.83 o
 -10   7   3       39.92       46.56      4.85 o
  -9   7   3        0.62        0.26      3.41 o
  -8   7   3      114.33      116.20      4.86 o
  -7   7   3        2.39        3.20      2.63 o
  -6   7   3       43.38       30.78      3.08 o
  -5   7   3        8.48       19.75      2.85 o
  -4   7   3       91.24       90.13      3.42 o
  -3   7   3      526.64      506.09     11.18 o
  -2   7   3       88.53       79.37      3.27 o
  -1   7   3      524.86      545.92     10.62 o
   0   7   3      375.38      369.33      7.69 o
   1   7   3      259.66      265.48      6.25 o
   2   7   3       57.37       51.15      2.49 o
   3   7   3       29.97       26.71      2.72 o
   4   7   3       36.95       24.44      2.93 o
   5   7   3      176.89      149.87      6.55 o
   6   7   3       14.26       19.50      4.10 o
   7   7   3      115.50      111.64      6.08 o
   8   7   3       14.59       12.44      4.41 o
   9   7   3       63.90       64.91     15.86 o
  10   7   3       87.65       60.55     10.31 o
  11   7   3       75.07       55.89     11.10 o
 -11   8   3       27.24       49.44     11.41 o
 -10   8   3       76.99       80.39      8.23 o
  -9   8   3       13.05       10.06      6.34 o
  -8   8   3       52.27       44.86      5.45 o
  -7   8   3       20.95       28.02      4.68 o
  -6   8   3       83.37       77.91      4.77 o
  -5   8   3      199.37      197.16      6.02 o
  -4   8   3       32.38       33.97      3.43 o
  -3   8   3       40.06       29.81      3.45 o
  -2   8   3       34.91       34.18      3.70 o
  -1   8   3       33.90       29.47      2.76 o
   0   8   3      168.02      171.31      5.64 o
   1   8   3       37.19       40.02      2.73 o
   2   8   3       22.66       22.98      2.29 o
   3   8   3        1.09       -0.22      3.03 o
   4   8   3        6.96        5.75      5.02 o
   5   8   3       12.11       19.19      8.34 o
   6   8   3       57.98       56.96      5.71 o
   7   8   3       20.77        9.44      5.00 o
   8   8   3       18.22       21.97      6.73 o
   9   8   3       29.10       32.94     11.82 o
  10   8   3        8.33       25.01      9.66 o
 -10   9   3      109.99       86.13     14.55 o
  -9   9   3       15.91       26.34      7.74 o
  -8   9   3        8.76        3.46      6.21 o
  -7   9   3        7.53        9.65      5.25 o
  -6   9   3      105.95      114.20      6.65 o
  -5   9   3      117.64      136.74      8.65 o
  -4   9   3        0.67       -5.83      5.83 o
  -3   9   3      111.63      115.16      6.21 o
  -2   9   3      239.03      250.56     10.08 o
  -1   9   3      324.39      321.65     12.66 o
   0   9   3      249.75      260.89      7.98 o
   1   9   3      402.88      442.59     11.50 o
   2   9   3      189.15      184.24      8.23 o
   3   9   3        8.94       13.78     14.71 o
   4   9   3       73.19       63.87      9.92 o
   5   9   3       46.31       46.48      8.45 o
   6   9   3       66.64       81.00     21.82 o
   7   9   3       17.36       20.44     10.07 o
   8   9   3       49.29       50.96     12.30 o
   9   9   3       63.11       99.62     24.59 o
  -8  10   3       46.28       44.92      8.76 o
  -7  10   3       46.25       56.05     10.43 o
  -6  10   3        3.01       13.12     10.08 o
  -5  10   3       64.69       74.65     13.23 o
  -4  10   3       95.40      103.50     11.57 o
  -3  10   3       30.62       32.29      4.77 o
  -2  10   3        6.36        9.50      4.99 o
  -1  10   3        7.58       -0.38      6.99 o
   0  10   3        2.71        6.82      6.46 o
   1  10   3        4.12       -1.01     14.01 o
   2  10   3        0.05        5.40      6.05 o
   3  10   3        9.82       -6.78      8.24 o
   4  10   3       10.67        7.03      9.46 o
   5  10   3       28.34       29.85     16.12 o
   6  10   3       22.49       34.74     12.00 o
   7  10   3        3.17       -7.66     11.05 o
  -5  11   3       34.41       37.10     13.50 o
  -4  11   3        3.91       -4.85     12.31 o
  -3  11   3        1.68        3.11     13.98 o
  -2  11   3        0.02       -1.21      5.93 o
  -1  11   3        8.23        9.69     14.69 o
   0  11   3        6.48       15.24      9.55 o
   1  11   3        9.83       16.73     14.50 o
   2  11   3       32.16      -23.63     24.85 o
   3  11   3      115.55      135.62     13.55 o
   4  11   3      195.36      237.38     31.87 o
 -15   0   4        0.49       -2.91      8.50 o
 -14   0   4       45.15       43.06      5.21 o
 -13   0   4       51.64       48.52      5.36 o
 -12   0   4       89.26       92.95      5.53 o
 -11   0   4        1.26        1.32      4.41 o
 -10   0   4       36.18       43.95      4.21 o
  -9   0   4      538.36      551.42     24.05 o
  -8   0   4      506.43      484.82     14.54 o
  -7   0   4      544.36      489.24     15.88 o
  -6   0   4       36.81       38.71      3.01 o
  -5   0   4      131.00      110.00      4.40 o
  -4   0   4       10.03       13.48      2.44 o
  -3   0   4      354.24      267.90      8.20 o
  -2   0   4    10524.85     9943.54    428.72 o
  -1   0   4      409.57      369.81     12.47 o
   1   0   4      379.24      382.08     22.12 o
   2   0   4     3960.27     3711.92    164.47 o
   3   0   4      196.39      182.15      7.31 o
   4   0   4       81.45       83.72      3.56 o
   5   0   4      995.35     1121.87     29.38 o
   6   0   4       65.05       53.34      2.73 o
   7   0   4      113.61      116.23      4.18 o
   8   0   4       19.60       16.69      4.37 o
   9   0   4        0.22       -3.16      3.75 o
  10   0   4       12.66       20.58      5.05 o
  11   0   4       29.13       23.70      5.79 o
  12   0   4        5.22        6.28      7.87 o
  13   0   4        0.02        2.62     13.23 o
  14   0   4        2.43        1.10      6.19 o
 -15   1   4       57.39       60.43      7.06 o
 -14   1   4       17.89       19.95      3.65 o
 -13   1   4       34.88       33.23      3.50 o
 -12   1   4      205.65      214.25      8.80 o
 -11   1   4      211.41      212.92      5.56 o
 -10   1   4     1319.42     1383.51     25.96 o
  -9   1   4        1.26        0.19      1.89 o
  -8   1   4        0.58       -0.44      2.35 o
  -7   1   4        4.55        5.49      1.81 o
  -6   1   4      136.70      124.60      5.08 o
  -5   1   4       51.96       57.19      2.90 o
  -4   1   4     1562.52     1661.90     29.36 o
  -3   1   4       99.56       61.06      1.90 o
  -2   1   4      193.73      158.31      3.25 o
   0   1   4      538.04      477.80     11.27 o
   1   1   4      191.18      214.43      8.14 o
   2   1   4       45.68       33.47      4.96 o
   3   1   4       27.17       21.03      1.63 o
   4   1   4     2638.19     2675.56     54.32 o
   5   1   4      577.06      717.47     14.23 o
   6   1   4      738.59      683.97     14.47 o
   7   1   4     1460.09     1547.29     31.91 o
   8   1   4     1653.80     1705.45     34.80 o
   9   1   4      879.94      933.27     19.87 o
  10   1   4     1470.55     1501.79     30.45 o
  11   1   4      144.55      155.96      7.05 o
  12   1   4       46.56       52.24     10.86 o
  13   1   4      216.50      180.38     16.81 o
  14   1   4       19.66       11.33     16.09 o
 -15   2   4        0.24       -0.65      7.91 o
 -14   2   4       60.68       53.51      6.98 o
 -13   2   4      191.60      187.91     10.76 o
 -12   2   4      444.69      467.93     12.16 o
 -11   2   4      124.17      123.89      4.15 o
 -10   2   4        1.26        9.94      2.08 o
  -9   2   4      964.30      933.66     17.24 o
  -8   2   4       84.96       89.18      3.01 o
  -7   2   4      317.91      305.86      6.62 o
  -6   2   4       16.76       12.04      1.50 o
  -5   2   4     3265.54     3267.48     56.92 o
  -4   2   4     3565.99     3572.34     68.71 o
  -3   2   4       47.67       55.23      1.36 o
  -2   2   4     1385.00     1203.19     18.66 o
  -1   2   4     1294.73     1247.57     22.85 o
   0   2   4     8668.66     8323.23    245.59 o
   1   2   4      191.68      213.57      5.84 o
   2   2   4     4342.33     4199.06    112.04 o
   3   2   4     3456.64     3606.45     71.26 o
   4   2   4      322.41      302.29      6.39 o
   5   2   4       10.81       15.77      2.95 o
   6   2   4        6.89        8.53      1.90 o
   7   2   4      311.78      347.64      7.97 o
   8   2   4       37.17       35.62      2.50 o
   9   2   4        1.66        0.24      4.49 o
  10   2   4       36.72       34.46      5.03 o
  11   2   4       10.57       10.83      2.85 o
  12   2   4       33.74       33.13      6.33 o
  13   2   4        6.36       17.82     10.31 o
  14   2   4        1.16       12.42     10.29 o
 -14   3   4      100.03       91.53     12.04 o
 -13   3   4       14.58        6.41      3.67 o
 -12   3   4       53.74       50.05      4.29 o
 -11   3   4       20.83       16.16      2.62 o
 -10   3   4      175.90      196.65      5.50 o
  -9   3   4      135.11      148.49      4.63 o
  -8   3   4      645.31      647.37     12.13 o
  -7   3   4        1.62        0.43      1.75 o
  -6   3   4      681.43      798.50     14.54 o
  -5   3   4     2133.33     2160.50     35.11 o
  -4   3   4      627.98      560.98      8.89 o
  -3   3   4     1703.17     1578.09     22.41 o
  -2   3   4      162.62      182.33      3.37 o
  -1   3   4     1761.37     1627.90     32.65 o
   0   3   4      230.53      201.85      4.78 o
   1   3   4     2013.27     2115.14     42.56 o
   2   3   4       81.22       55.49      2.25 o
   3   3   4       24.76       17.85      1.51 o
   4   3   4      150.24      145.00      3.55 o
   5   3   4      100.99      123.67      3.64 o
   6   3   4      318.09      294.40      8.18 o
   7   3   4        1.95        0.43      2.04 o
   8   3   4      462.90      447.59     11.58 o
   9   3   4        4.54        1.63      2.82 o
  10   3   4        0.31       -2.87      2.87 o
  11   3   4      154.66      150.94      9.57 o
  12   3   4      116.62      117.99      9.86 o
  13   3   4      204.50      215.16     17.40 o
  14   3   4       34.66        4.03     10.96 o
 -14   4   4      160.07      144.95     11.22 o
 -13   4   4      105.44      112.54      7.00 o
 -12   4   4      127.71      110.77      5.59 o
 -11   4   4      559.28      572.57     15.40 o
 -10   4   4      124.37      114.38      5.98 o
  -9   4   4      938.04      951.19     20.22 o
  -8   4   4      775.57      803.73     15.81 o
  -7   4   4      450.37      450.02      9.20 o
  -6   4   4      224.67      198.03      4.95 o
  -5   4   4      559.58      527.92      8.87 o
  -4   4   4      472.34      534.86      8.76 o
  -3   4   4        4.30        3.63      1.31 o
  -2   4   4     1257.48     1270.66     20.86 o
  -1   4   4     2355.27     2597.35     43.51 o
   0   4   4      993.38      997.73     20.94 o
   1   4   4       69.40       56.46      3.07 o
   2   4   4     1355.52     1536.80     31.71 o
   3   4   4      541.44      607.58     12.28 o
   4   4   4      297.10      277.36      6.55 o
   5   4   4      188.15      213.39      5.52 o
   6   4   4       86.74       86.71      3.28 o
   7   4   4        0.10        2.87      3.11 o
   8   4   4      541.20      535.02     14.03 o
   9   4   4       15.00        9.94      4.53 o
  10   4   4        0.60        3.31      5.10 o
  11   4   4        9.65       10.45      4.62 o
  12   4   4        6.71        3.41      4.50 o
  13   4   4       11.48       18.00      9.97 o
 -14   5   4       15.26       26.77     13.85 o
 -13   5   4        4.29       11.50      6.56 o
 -12   5   4       20.53       14.79      5.24 o
 -11   5   4       19.92       19.10      4.99 o
 -10   5   4        5.54        5.81      3.18 o
  -9   5   4        7.66        6.81      2.69 o
  -8   5   4      404.37      384.34      8.12 o
  -7   5   4      343.38      345.03      6.99 o
  -6   5   4     1321.49     1378.59     22.64 o
  -5   5   4     1543.09     1527.07     24.25 o
  -4   5   4     1015.92     1037.02     16.75 o
  -3   5   4     2061.96     2186.22     35.45 o
  -2   5   4      660.89      635.57     11.57 o
  -1   5   4       79.48       64.79      3.21 o
   0   5   4       11.05       14.81      2.33 o
   1   5   4      422.61      432.76     10.36 o
   2   5   4      337.77      306.42      7.59 o
   3   5   4     2099.32     2203.82     47.20 o
   4   5   4      793.90      842.59     18.98 o
   5   5   4       87.01       81.74      2.93 o
   6   5   4      164.81      154.83      4.29 o
   7   5   4      561.27      546.84     12.68 o
   8   5   4       19.26       15.68      3.42 o
   9   5   4        1.60        5.57      3.23 o
  10   5   4        0.02       -3.97      3.97 o
  11   5   4      174.88      164.60      9.59 o
  12   5   4        8.16        9.99      7.86 o
  13   5   4       91.90      108.19     26.52 o
 -13   6   4       80.79       80.05      8.65 o
 -12   6   4       38.00       39.80      8.20 o
 -11   6   4      290.73      275.93     13.92 o
 -10   6   4       99.61      104.51      5.01 o
  -9   6   4      137.48      137.78      5.86 o
  -8   6   4      274.61      279.54      6.52 o
  -7   6   4      351.71      364.89      8.07 o
  -6   6   4      170.85      172.95      5.79 o
  -5   6   4        1.39        2.79      2.21 o
  -4   6   4       26.93       26.44      2.03 o
  -3   6   4      173.50      175.81      4.45 o
  -2   6   4       72.93       80.46      3.06 o
  -1   6   4        6.68        9.14      1.68 o
   0   6   4       32.89       43.54      3.03 o
   1   6   4       86.73       91.12      4.31 o
   2   6   4       10.08       18.14      2.77 o
   3   6   4        1.27        7.58      2.91 o
   4   6   4       46.78       49.30      3.67 o
   5   6   4        2.18        4.86      2.55 o
   6   6   4       79.65       81.45      3.68 o
   7   6   4        7.93        0.19      2.60 o
   8   6   4        2.50        3.72      2.94 o
   9   6   4        4.19        5.98      4.51 o
  10   6   4       36.55       31.17      7.06 o
  11   6   4        0.79       -4.19     14.73 o
  12   6   4       20.94       13.10     21.66 o
 -12   7   4        5.49        0.57      7.62 o
 -11   7   4        0.03       -1.48      6.52 o
 -10   7   4       10.81        4.66      4.51 o
  -9   7   4       19.22       20.78      3.92 o
  -8   7   4      302.34      281.42      7.19 o
  -7   7   4      339.91      331.40      7.12 o
  -6   7   4      194.35      164.02      4.50 o
  -5   7   4      134.43      133.94      5.08 o
  -4   7   4      518.52      538.02     12.26 o
  -3   7   4      732.44      751.83     15.86 o
  -2   7   4      165.61      143.86      4.36 o
  -1   7   4       48.73       40.99      2.05 o
   0   7   4      295.02      265.58      6.11 o
   1   7   4      997.32      984.48     22.87 o
   2   7   4      267.09      286.25      8.44 o
   3   7   4      184.05      170.98      6.90 o
   4   7   4       63.35       47.77      4.36 o
   5   7   4      225.40      219.21      8.63 o
   6   7   4      722.65      747.91     20.92 o
   7   7   4       27.32       35.21      4.05 o
   8   7   4       34.09       38.99      6.26 o
   9   7   4        9.96       10.22      6.62 o
  10   7   4       54.33       76.31     13.19 o
  11   7   4       83.66       94.48     12.14 o
 -11   8   4       61.30       63.41     11.66 o
 -10   8   4      151.54      153.47     10.21 o
  -9   8   4       28.10       21.80      4.86 o
  -8   8   4        5.96        8.19      6.19 o
  -7   8   4      217.38      233.87     12.49 o
  -6   8   4      156.03      169.51      5.97 o
  -5   8   4        0.37       -3.37      3.37 o
  -4   8   4        2.25        4.25      3.42 o
  -3   8   4      219.85      238.05      6.84 o
  -2   8   4      186.19      180.31      5.56 o
  -1   8   4       62.64       62.40      2.78 o
   0   8   4        7.36        4.63      2.70 o
   1   8   4       95.18      100.45      6.08 o
   2   8   4        1.66        3.92      3.89 o
   3   8   4        5.88        8.49      6.56 o
   4   8   4        3.19       11.28      5.08 o
   5   8   4       12.68       10.06      9.11 o
   6   8   4       30.64       18.40      4.34 o
   7   8   4       22.74       21.17      6.30 o
   8   8   4        5.72        5.84      8.51 o
   9   8   4        6.47       12.77     11.32 o
  10   8   4        0.17       15.30     14.65 o
 -10   9   4       72.19       70.68     13.84 o
  -9   9   4       58.12       64.63     10.83 o
  -8   9   4       59.36       55.30      7.31 o
  -7   9   4        2.66       -0.51      5.58 o
  -6   9   4       19.27       21.58      5.20 o
  -5   9   4        5.53        6.91      5.33 o
  -4   9   4      147.50      156.03      6.88 o
  -3   9   4      334.72      328.76     12.42 o
  -2   9   4      101.75      101.69      4.20 o
  -1   9   4       22.48       27.18      2.99 o
   0   9   4       21.51       37.56      6.20 o
   1   9   4      303.63      291.71     16.00 o
   2   9   4      122.43      108.14     11.42 o
   3   9   4       19.39       22.00      6.49 o
   4   9   4        5.14       -2.08     10.63 o
   5   9   4       25.15       30.71      7.54 o
   6   9   4       71.33       63.56      9.43 o
   7   9   4       57.43       63.20      8.76 o
   8   9   4       56.33       50.84     10.68 o
  -8  10   4       18.37       17.24     19.54 o
  -7  10   4       56.04       56.57      9.32 o
  -6  10   4       26.71       25.57      7.61 o
  -5  10   4       69.52       64.75      9.36 o
  -4  10   4      115.80      118.83     14.91 o
  -3  10   4       32.60       34.04      5.02 o
  -2  10   4       80.80       98.56     13.50 o
  -1  10   4      109.88      117.73     23.12 o
   0  10   4      184.86      207.31     15.43 o
   1  10   4       61.72       81.75     13.45 o
   2  10   4       12.26       13.70     11.04 o
   3  10   4       23.20       24.49      8.21 o
   4  10   4        0.58       -7.04     13.60 o
   5  10   4       44.14       43.54     12.13 o
   6  10   4       12.79        6.09     11.33 o
  -4  11   4        2.61        2.07     13.99 o
  -3  11   4       26.87       13.73      9.39 o
  -2  11   4       17.33       10.54     19.16 o
   0  11   4       35.23       47.64     14.17 o
   1  11   4       66.51       70.28     11.41 o
   2  11   4        0.56       16.70     12.92 o
   3  11   4       73.70       57.61     11.20 o
 -15   1   5        0.01        6.52      8.56 o
 -14   1   5       15.60       12.98      3.56 o
 -13   1   5       36.15       38.21      3.93 o
 -12   1   5        0.16       -1.71      3.10 o
 -11   1   5      241.19      249.80      6.45 o
 -10   1   5      252.94      268.90      6.52 o
  -9   1   5      393.09      396.36      7.80 o
  -8   1   5       20.43       22.00      2.10 o
  -7   1   5       55.74       47.85      2.04 o
  -6   1   5        0.99        0.71      1.31 o
  -5   1   5      238.77      246.92      5.22 o
  -4   1   5     1354.93     1285.39     22.89 o
  -3   1   5     2485.80     2430.20     41.24 o
  -2   1   5     3320.52     3207.01     62.05 o
  -1   1   5       66.08       50.53      2.05 o
   0   1   5     4518.49     4212.49    135.43 o
   1   1   5      520.42      520.28     21.63 o
   2   1   5      319.97      340.83     10.03 o
   3   1   5       76.92       68.32      2.25 o
   4   1   5      917.21     1059.92     26.70 o
   5   1   5       38.21       40.59      1.44 o
   6   1   5      311.61      353.37     10.15 o
   7   1   5      281.41      294.58      7.83 o
   8   1   5       50.04       64.16      3.19 o
   9   1   5       41.28       40.19      2.85 o
  10   1   5       71.67       69.40      4.54 o
  11   1   5      151.58      151.08      9.09 o
  12   1   5       52.85       52.26     13.80 o
  13   1   5        6.38       -7.12      8.56 o
  14   1   5        0.13       -6.08     10.35 o
 -15   2   5       16.58       56.92     15.87 o
 -14   2   5        4.99        9.22      4.11 o
 -13   2   5       17.26       12.08      4.43 o
 -12   2   5       38.46       34.86      4.54 o
 -11   2   5      112.36      110.83      4.72 o
 -10   2   5       10.93        7.12      2.27 o
  -9   2   5       22.69       22.01      2.05 o
  -8   2   5      615.19      648.92     11.16 o
  -7   2   5      810.83      821.31     13.89 o
  -6   2   5      232.40      237.95      5.09 o
  -5   2   5        0.01       -0.56      1.04 o
  -4   2   5      591.93      616.61     10.01 o
  -3   2   5     1556.93     1599.34     25.68 o
  -2   2   5      333.92      374.37      6.87 o
  -1   2   5     4150.63     3966.41     85.34 o
   0   2   5      494.90      447.15     10.48 o
   1   2   5      135.45      158.39      5.45 o
   2   2   5      789.35      771.47     22.27 o
   3   2   5       85.88       94.32      3.96 o
   4   2   5      294.20      317.54      6.65 o
   5   2   5      749.65      805.25     18.87 o
   6   2   5       11.27       10.34      1.86 o
   7   2   5       71.64       87.32      3.24 o
   8   2   5      288.29      294.16      6.89 o
   9   2   5      132.79      127.61      4.65 o
  10   2   5        3.83        1.81      2.91 o
  11   2   5        0.76        9.95      5.25 o
  12   2   5        3.28       11.83      6.54 o
  13   2   5        0.20       -2.87      6.85 o
  14   2   5        1.09       16.75     11.09 o
 -14   3   5        9.44       26.19      9.73 o
 -13   3   5        1.45       -1.75      3.83 o
 -12   3   5       20.43       22.01      4.30 o
 -11   3   5      140.24      115.83      4.71 o
 -10   3   5      460.04      438.55      9.71 o
  -9   3   5      199.72      199.31      5.09 o
  -8   3   5       10.69       14.75      1.99 o
  -7   3   5      418.02      431.50      8.45 o
  -6   3   5      418.08      417.98      8.21 o
  -5   3   5        9.97       21.68      1.56 o
  -4   3   5     1228.26     1302.74     19.89 o
  -3   3   5      916.61      938.12     14.46 o
  -2   3   5     3594.42     3778.10     68.89 o
  -1   3   5     1352.80     1468.17     28.84 o
   0   3   5     6253.46     6771.58    147.32 o
   1   3   5      583.07      529.55     11.79 o
   2   3   5     3626.09     4053.14     86.83 o
   3   3   5        9.35        8.98      1.70 o
   4   3   5      209.19      210.48      4.83 o
   5   3   5       15.21        9.02      1.20 o
   6   3   5      397.64      419.56     11.22 o
   7   3   5      485.65      495.31     12.35 o
   8   3   5       36.64       32.61      2.64 o
   9   3   5        0.00       -4.16      4.45 o
  10   3   5      154.97      159.72      7.95 o
  11   3   5       63.53       65.54      5.38 o
  12   3   5       12.38       13.45      7.69 o
  13   3   5       57.61       67.07     11.54 o
 -14   4   5       39.61       23.91     11.38 o
 -13   4   5        0.67        2.31      4.78 o
 -12   4   5       21.37       18.86      3.59 o
 -11   4   5        0.00        4.65      3.50 o
 -10   4   5        1.43       -0.79      2.52 o
  -9   4   5        2.84        2.21      2.32 o
  -8   4   5      239.38      207.35      5.83 o
  -7   4   5        9.62       13.11      2.41 o
  -6   4   5      129.30      131.20      3.27 o
  -5   4   5        0.68        4.96      1.46 o
  -4   4   5        8.53        8.55      1.40 o
  -3   4   5       30.95       25.89      1.72 o
  -2   4   5     1511.58     1572.05     26.16 o
  -1   4   5     1579.27     1509.38     29.72 o
   0   4   5       61.78       62.84      2.86 o
   1   4   5       65.94       92.45      4.41 o
   2   4   5      419.91      501.83     11.50 o
   3   4   5      976.75      997.12     22.31 o
   4   4   5     1284.65     1293.98     25.88 o
   5   4   5        0.03        3.60      2.40 o
   6   4   5      343.69      348.00      8.42 o
   7   4   5        9.85        7.24      2.52 o
   8   4   5        0.02       -0.53      2.71 o
   9   4   5      216.91      197.31      7.59 o
  10   4   5        6.41       17.34      4.24 o
  11   4   5        0.39       -1.27      4.19 o
  12   4   5        0.00       -6.73      7.69 o
  13   4   5       14.10       -0.97      7.83 o
 -13   5   5       86.01       72.51     10.04 o
 -12   5   5       12.74       10.27      4.03 o
 -11   5   5       16.16       21.16      3.77 o
 -10   5   5       69.16       73.83      4.52 o
  -9   5   5      257.95      281.39      7.50 o
  -8   5   5       78.96       78.01      3.89 o
  -7   5   5       47.52       49.86      2.64 o
  -6   5   5       24.86       27.85      2.60 o
  -5   5   5       74.70       70.98      2.66 o
  -4   5   5      224.85      237.43      4.70 o
  -3   5   5       76.83       82.63      2.54 o
  -2   5   5        6.25        1.94      1.42 o
  -1   5   5      210.34      246.56      5.87 o
   0   5   5      185.29      174.66      5.72 o
   1   5   5       45.19       50.14      4.46 o
   2   5   5      141.71      139.98      4.67 o
   3   5   5       61.31       63.38      5.30 o
   4   5   5       54.96       65.19      2.91 o
   5   5   5       18.73       18.13      2.18 o
   6   5   5      191.85      206.31      5.83 o
   7   5   5       12.31       15.40      2.22 o
   8   5   5      131.68      105.26      5.05 o
   9   5   5        0.02       -1.47      3.01 o
  10   5   5      173.95      176.27      8.67 o
  11   5   5      117.99      147.71     24.83 o
  12   5   5       14.93        7.27      8.74 o
 -13   6   5        6.37       30.90     17.52 o
 -12   6   5        2.52        5.76      5.08 o
 -11   6   5        2.72       11.32      5.62 o
 -10   6   5       23.28       19.47      4.37 o
  -9   6   5      140.96      123.82      6.42 o
  -8   6   5       19.56       16.74      2.63 o
  -7   6   5       46.49       41.14      3.85 o
  -6   6   5      137.16      120.29      3.71 o
  -5   6   5      122.66      118.29      3.57 o
  -4   6   5        5.32        4.72      2.03 o
  -3   6   5        5.70        4.68      2.01 o
  -2   6   5      113.00      105.91      3.26 o
  -1   6   5        0.13        2.46      1.47 o
   0   6   5      413.15      463.39     10.47 o
   1   6   5       18.97       18.23      4.21 o
   2   6   5       33.35       31.88      2.95 o
   3   6   5       90.24       82.28      6.20 o
   4   6   5       99.88      105.87      5.15 o
   5   6   5      187.76      182.29      5.50 o
   6   6   5        1.32        3.54      2.54 o
   7   6   5       93.06       88.46      3.94 o
   8   6   5        4.79        8.00      3.32 o
   9   6   5       24.68       29.36      6.63 o
  10   6   5       84.16       69.84      9.52 o
  11   6   5        0.04        0.20     19.21 o
  12   6   5        2.37        6.90      9.29 o
 -12   7   5       28.03       27.53     13.33 o
 -11   7   5       91.29       86.02      8.12 o
 -10   7   5      126.92      108.51      7.73 o
  -9   7   5        8.91       13.44      5.34 o
  -8   7   5      108.19      101.58      4.36 o
  -7   7   5        0.08        1.58      2.86 o
  -6   7   5        8.67        8.89      2.48 o
  -5   7   5       59.90       57.18      3.22 o
  -4   7   5       14.90       13.19      2.47 o
  -3   7   5      912.10      949.76     21.02 o
  -2   7   5      738.83      742.59     14.19 o
  -1   7   5      282.24      276.16      7.73 o
   0   7   5      907.16      953.03     23.96 o
   1   7   5      356.88      373.66     11.44 o
   2   7   5       92.40       88.48      5.29 o
   3   7   5        3.27        5.67      3.44 o
   4   7   5       98.91       91.80      6.14 o
   5   7   5        4.88        6.17      5.81 o
   6   7   5      302.63      328.17     10.43 o
   7   7   5       14.18       20.86      6.05 o
   8   7   5       16.06       21.96      5.45 o
   9   7   5       25.60       38.12     13.44 o
  10   7   5       26.43       22.97      9.68 o
  11   7   5       61.26       52.76     19.94 o
 -11   8   5       28.30       27.39      9.31 o
 -10   8   5        6.79        4.72      6.22 o
  -9   8   5       26.86       26.83      7.02 o
  -8   8   5       14.84        7.71      5.58 o
  -7   8   5        0.05        2.12      4.07 o
  -6   8   5        0.57        2.60      3.85 o
  -5   8   5      248.71      265.84      8.18 o
  -4   8   5       17.34       16.13      3.21 o
  -3   8   5       41.61       34.67      3.23 o
  -2   8   5       16.31       10.47      2.14 o
  -1   8   5       80.01       70.01      3.96 o
   0   8   5        7.37       12.70      3.92 o
   1   8   5      169.58      160.64      6.30 o
   2   8   5        6.26       -1.50      4.57 o
   3   8   5       12.33        1.95      5.57 o
   4   8   5       51.94       50.28      6.91 o
   5   8   5        0.01       14.53      8.12 o
   6   8   5        9.92       12.20      6.45 o
   7   8   5        7.94        7.41      6.98 o
   8   8   5       23.26       25.66      9.05 o
   9   8   5        4.40       -0.04      8.27 o
  10   8   5        0.15       -5.74     13.53 o
  -9   9   5       26.60       27.84     12.72 o
  -8   9   5      117.75      132.15      9.12 o
  -7   9   5        0.13        3.79      6.61 o
  -6   9   5       12.03       12.90      4.82 o
  -5   9   5      285.89      275.52     11.43 o
  -4   9   5       69.55       70.37      5.11 o
  -3   9   5      168.46      179.73      7.87 o
  -2   9   5      297.61      294.96      8.52 o
  -1   9   5      284.87      313.63     12.41 o
   0   9   5      193.54      206.93     19.53 o
   1   9   5       15.92       29.26      7.05 o
   2   9   5       49.15       41.08      9.00 o
   3   9   5      109.52      109.83     14.02 o
   4   9   5       10.92       15.81      6.80 o
   5   9   5       25.75       35.07     15.99 o
   6   9   5       45.09       52.70      9.71 o
   7   9   5       33.59       30.15      9.42 o
   8   9   5      164.16      147.96     14.17 o
  -7  10   5       21.61       43.27     12.03 o
  -6  10   5        0.12        1.17      9.38 o
  -5  10   5       24.33       36.25      9.38 o
  -4  10   5        7.90       15.86      6.41 o
  -3  10   5        4.05        4.97     10.69 o
  -2  10   5       23.27       30.54      8.84 o
  -1  10   5        5.74        6.30      9.58 o
   0  10   5        7.35       17.30     12.53 o
   1  10   5       23.05       14.84     10.62 o
   2  10   5        7.14        6.94      8.60 o
   3  10   5       37.90       44.99      9.80 o
   4  10   5       68.08       68.76     16.83 o
   5  10   5        1.27        3.07     15.72 o
   6  10   5        0.01        8.53      8.81 o
  -4  11   5       69.15       66.39     12.08 o
  -3  11   5       37.23       25.33     17.52 o
  -2  11   5       35.08       32.36     18.36 o
  -1  11   5       56.52       63.92     25.12 o
   0  11   5       19.52        9.58     22.10 o
   1  11   5       10.62        9.75     11.64 o
   2  11   5        3.22       20.30     13.37 o
   3  11   5       30.00       24.62     17.94 o
 -15   0   6        0.10       -2.00      9.08 o
 -14   0   6      109.70      120.10      9.22 o
 -13   0   6       86.23      104.03     10.29 o
 -12   0   6      121.93      117.69      9.23 o
 -11   0   6     1437.16     1580.43     38.66 o
 -10   0   6      138.05      135.78      6.60 o
  -9   0   6      196.17      203.02     10.41 o
  -8   0   6      188.78      157.66     12.50 o
  -7   0   6        6.26        3.16      2.31 o
  -6   0   6       32.48       46.66      2.50 o
  -5   0   6       30.74       30.60      3.69 o
  -4   0   6      381.42      440.46     14.22 o
  -3   0   6     2086.82     2035.86     55.35 o
  -2   0   6       71.15       47.27      2.03 o
  -1   0   6      171.63      191.45      6.76 o
   0   0   6      150.72      136.10      7.23 o
   2   0   6      166.53      183.01      9.23 o
   3   0   6       10.29       11.44      2.67 o
   4   0   6        0.70       -0.78      1.65 o
   5   0   6       35.38       46.88      2.47 o
   6   0   6      225.18      212.80      7.69 o
   7   0   6        0.01        4.94      2.13 o
   8   0   6      243.38      244.74     11.38 o
   9   0   6      433.29      446.06     16.88 o
  10   0   6      144.69      140.80      7.33 o
  11   0   6        0.03       -4.60      4.60 o
  12   0   6       42.39       40.78      6.53 o
  13   0   6       10.35        3.59     16.54 o
  14   0   6        7.04       14.88     20.17 o
 -15   1   6       68.68       58.33      9.35 o
 -14   1   6       29.70       29.02      4.39 o
 -13   1   6       57.64       53.71      4.00 o
 -12   1   6       98.22       98.18      4.75 o
 -11   1   6      339.80      350.54      7.48 o
 -10   1   6      821.58      827.17     14.38 o
  -9   1   6      107.69      104.98      3.18 o
  -8   1   6       21.54       18.96      1.81 o
  -7   1   6      111.64       78.46      2.94 o
  -6   1   6       65.89       61.66      1.92 o
  -5   1   6      377.94      305.82      6.02 o
  -4   1   6      460.73      452.97      7.67 o
  -3   1   6      799.05      686.77     11.69 o
  -2   1   6     5187.34     4742.05    100.68 o
  -1   1   6     2211.10     2085.10     44.35 o
   0   1   6     1143.41     1014.13     31.50 o
   1   1   6      250.96      305.74     18.78 o
   2   1   6      139.14      119.83      4.84 o
   3   1   6      667.23      626.45     18.28 o
   4   1   6      522.94      471.21     10.43 o
   5   1   6      635.76      626.17     12.80 o
   6   1   6      510.65      488.41     12.14 o
   7   1   6     2749.53     2978.73     63.86 o
   8   1   6      634.52      663.93     16.61 o
   9   1   6      772.51      770.80     17.55 o
  10   1   6      592.67      629.37     14.74 o
  11   1   6      181.39      196.14      8.90 o
  12   1   6      112.66      128.03     10.24 o
  13   1   6       59.12       62.25     12.47 o
  14   1   6       37.64       28.37      8.80 o
 -15   2   6        1.60        3.53     28.42 o
 -14   2   6       30.85       30.33      7.03 o
 -13   2   6        6.85        6.73      3.08 o
 -12   2   6       12.13       12.28      2.75 o
 -11   2   6      197.05      213.42      5.86 o
 -10   2   6        7.53        5.55      2.08 o
  -9   2   6      104.91      104.61      4.02 o
  -8   2   6        1.39        2.47      1.77 o
  -7   2   6        5.34        5.25      1.53 o
  -6   2   6      643.56      757.09     13.20 o
  -5   2   6      271.65      335.32      6.03 o
  -4   2   6      414.30      397.29      7.85 o
  -3   2   6      466.68      417.01      6.94 o
  -2   2   6       23.64       23.36      1.11 o
  -1   2   6      357.57      355.82      7.58 o
   0   2   6      262.45      258.08      6.82 o
   1   2   6       17.99       20.89      2.01 o
   2   2   6        0.42        1.79      2.07 o
   3   2   6      669.48      728.43     20.29 o
   4   2   6       21.45       22.65      2.52 o
   5   2   6      526.54      568.59     11.56 o
   6   2   6       41.06       43.05      2.63 o
   7   2   6        4.53        1.69      4.02 o
   8   2   6      291.35      289.09      7.99 o
   9   2   6        0.29        1.84      2.75 o
  10   2   6        0.06        0.19      3.01 o
  11   2   6       10.87       10.79      5.54 o
  12   2   6        8.65       16.02      7.97 o
  13   2   6       24.49       27.51      8.39 o
 -14   3   6       22.57       27.42      6.07 o
 -13   3   6       90.40       81.34      7.03 o
 -12   3   6      412.42      418.53     14.24 o
 -11   3   6      235.39      234.83      7.05 o
 -10   3   6       90.72       87.30      3.73 o
  -9   3   6      781.99      790.81     15.73 o
  -8   3   6      842.65      888.57     17.26 o
  -7   3   6     1407.32     1421.75     25.74 o
  -6   3   6     2278.36     2322.52     38.18 o
  -5   3   6     2409.21     2446.62     38.86 o
  -4   3   6      676.92      645.50     11.42 o
  -3   3   6      218.85      235.35      3.85 o
  -2   3   6     3966.47     3839.59     73.78 o
  -1   3   6     1872.35     1803.93     36.22 o
   0   3   6        3.85        2.29      2.99 o
   1   3   6      373.82      374.25      9.89 o
   2   3   6     5053.83     5486.08    112.55 o
   3   3   6     5151.81     5437.34    117.05 o
   4   3   6     1101.68     1111.90     24.31 o
   5   3   6     1142.26     1205.85     23.79 o
   6   3   6      938.84     1002.65     21.44 o
   7   3   6      535.75      543.08     13.41 o
   8   3   6      132.51      150.38      5.40 o
   9   3   6      249.13      246.25      7.46 o
  10   3   6       86.40       94.17      5.67 o
  11   3   6       18.57       23.47      3.86 o
  12   3   6       18.22       19.30      6.42 o
  13   3   6       19.06       12.63      6.27 o
 -13   4   6       22.09       32.95      5.75 o
 -12   4   6        6.40        6.49      4.88 o
 -11   4   6       25.12       23.25      3.33 o
 -10   4   6       70.01       67.87      3.72 o
  -9   4   6       15.76       14.65      2.56 o
  -8   4   6       17.68       12.79      1.85 o
  -7   4   6        0.01       -0.10      1.68 o
  -6   4   6        0.03        1.73      2.13 o
  -5   4   6      749.65      794.79     13.16 o
  -4   4   6       18.49       18.91      1.63 o
  -3   4   6       54.66       35.64      1.62 o
  -2   4   6        9.57        8.12      1.69 o
  -1   4   6        7.81        6.83      1.26 o
   0   4   6       15.07       24.75      3.18 o
   1   4   6      391.12      416.48      9.16 o
   2   4   6       81.94       88.34      4.35 o
   3   4   6      588.69      641.53     15.44 o
   4   4   6      770.29      800.77     17.06 o
   5   4   6      465.72      465.10     10.13 o
   6   4   6      196.03      209.33      5.80 o
   7   4   6      257.48      264.17      7.39 o
   8   4   6        2.49        2.40      2.47 o
   9   4   6      236.25      239.82      9.05 o
  10   4   6        1.15        5.81      3.37 o
  11   4   6        3.02        8.94      7.63 o
  12   4   6       10.82       15.00      7.22 o
  13   4   6       17.85       22.55     19.90 o
 -14   5   6       83.61       83.56     19.59 o
 -13   5   6        5.58       11.50      7.15 o
 -12   5   6        8.56        3.83      6.16 o
 -11   5   6       19.77       17.51      3.95 o
 -10   5   6       34.29       37.59      3.54 o
  -9   5   6      835.88      822.97     16.97 o
  -8   5   6      929.67      896.82     17.01 o
  -7   5   6      960.29      943.82     17.04 o
  -6   5   6     1472.57     1541.96     26.16 o
  -5   5   6     1378.30     1386.72     22.56 o
  -4   5   6      835.75      825.40     14.19 o
  -3   5   6      142.61      124.94      3.56 o
  -2   5   6      133.34      130.95      5.04 o
  -1   5   6      452.62      451.11     10.01 o
   0   5   6     1249.17     1283.57     26.62 o
   1   5   6     1889.18     1932.60     43.74 o
   2   5   6     1634.09     1674.79     38.07 o
   3   5   6     1646.87     1692.53     44.71 o
   4   5   6      831.95      849.53     20.08 o
   5   5   6     1191.43     1213.90     26.88 o
   6   5   6     1105.82     1150.66     27.97 o
   7   5   6      166.74      149.17      5.40 o
   8   5   6       39.23       50.32      5.46 o
   9   5   6        0.03       -2.00      4.42 o
  10   5   6        1.16        3.86      5.41 o
  11   5   6       38.04       46.55      7.78 o
  12   5   6       41.02       41.27     12.58 o
 -13   6   6        3.78       26.88     12.57 o
 -12   6   6       74.67       76.05     15.22 o
 -11   6   6      250.38      281.01     13.79 o
 -10   6   6       31.85       27.42      4.55 o
  -9   6   6        5.32        1.79      3.22 o
  -8   6   6       24.73       35.87      3.38 o
  -7   6   6       66.23       64.63      2.88 o
  -6   6   6        0.98        1.82      2.01 o
  -5   6   6        0.97       -1.99      1.99 o
  -4   6   6       76.83       78.43      3.50 o
  -3   6   6      125.22      144.18      6.02 o
  -2   6   6        1.00        3.92      2.56 o
  -1   6   6       51.08       47.59      3.18 o
   0   6   6       31.98       39.86      3.19 o
   1   6   6      498.48      510.80     11.94 o
   2   6   6      322.48      344.16     11.16 o
   3   6   6      415.47      425.24     12.87 o
   4   6   6       14.66       10.47      3.64 o
   5   6   6      563.62      583.52     14.57 o
   6   6   6      431.13      425.56     10.44 o
   7   6   6       35.30       41.82      2.96 o
   8   6   6        6.08        9.21      4.73 o
   9   6   6      103.70       85.33      6.96 o
  10   6   6       35.74       51.29      9.06 o
  11   6   6        0.75       10.38     19.13 o
 -12   7   6        0.89       -8.05      8.05 o
 -11   7   6       50.51       52.38      9.86 o
 -10   7   6       20.59       14.55      8.12 o
  -9   7   6        2.48       -0.32      4.56 o
  -8   7   6       94.37       86.14      4.08 o
  -7   7   6      467.94      459.19      9.88 o
  -6   7   6      257.71      263.47      6.75 o
  -5   7   6      123.92      122.95      4.09 o
  -4   7   6      505.84      519.79     12.15 o
  -3   7   6      788.97      818.03     16.88 o
  -2   7   6       18.00       17.90      2.34 o
  -1   7   6        0.10        1.42      3.42 o
   0   7   6      825.56      830.34     21.51 o
   1   7   6      871.76      859.10     20.64 o
   2   7   6      143.79      124.59      5.85 o
   3   7   6      171.38      178.94      6.83 o
   4   7   6      331.56      337.97     12.69 o
   5   7   6      293.19      309.20     12.36 o
   6   7   6       43.97       40.10      6.21 o
   7   7   6       40.20       30.38      5.76 o
   8   7   6      199.36      192.59     10.12 o
   9   7   6       67.16       72.65     10.42 o
  10   7   6       72.24       70.32     10.20 o
 -11   8   6       27.53       35.33     10.00 o
 -10   8   6        1.05        6.04      6.04 o
  -9   8   6        7.68       12.39      6.46 o
  -8   8   6       17.73        8.08      3.96 o
  -7   8   6       19.54       20.97      4.27 o
  -6   8   6        9.68        6.54      3.75 o
  -5   8   6        4.39        2.69      3.39 o
  -4   8   6       73.94       62.89      3.73 o
  -3   8   6        4.18        5.69      4.32 o
  -2   8   6        2.15        0.68      1.98 o
  -1   8   6        0.67       -1.92      4.11 o
   0   8   6        0.32       12.22      5.95 o
   1   8   6      124.43      108.80      5.29 o
   2   8   6        6.29       13.05      3.87 o
   3   8   6       24.54       20.28      7.48 o
   4   8   6        0.00        6.29      5.48 o
   5   8   6      106.90       95.72      7.47 o
   6   8   6      144.60      152.15     10.00 o
   7   8   6       23.60       18.40      6.38 o
   8   8   6       23.56       11.28     19.07 o
   9   8   6       53.61       54.60     10.01 o
  -9   9   6       49.02       50.61      9.97 o
  -8   9   6      136.23      154.39     10.89 o
  -7   9   6       68.94       60.89      7.02 o
  -6   9   6        3.19        8.00      6.54 o
  -5   9   6       33.32       43.13      6.45 o
  -4   9   6      220.34      227.52     14.09 o
  -3   9   6      425.22      430.49     12.30 o
  -2   9   6      223.50      255.38     12.74 o
  -1   9   6      163.70      148.10     13.48 o
   0   9   6      375.83      382.92     18.37 o
   1   9   6      172.31      165.98      9.02 o
   2   9   6        9.03        9.17      6.53 o
   3   9   6        0.57        9.57      6.44 o
   4   9   6       20.75       24.02      6.65 o
   5   9   6       91.35       79.31      8.95 o
   6   9   6       29.37       37.25      7.99 o
   7   9   6       69.66       81.49     11.37 o
   8   9   6       79.69       78.15     18.49 o
  -7  10   6       68.45       73.90     10.37 o
  -6  10   6        0.68        5.69      8.80 o
  -5  10   6        1.13       -0.05      8.04 o
  -4  10   6        0.00       -5.77      7.22 o
  -3  10   6        0.88        7.23      8.42 o
  -2  10   6        0.47       -8.06      8.06 o
  -1  10   6        0.82       -6.10     31.45 o
   0  10   6        1.26       -3.70     13.15 o
   1  10   6        0.03        2.91      9.90 o
   2  10   6       59.14       52.08      9.61 o
   3  10   6       38.55       46.17     10.26 o
   4  10   6       28.58       30.80     18.12 o
   5  10   6        4.20        6.13     15.13 o
   6  10   6        0.19      -11.51     11.51 o
  -4  11   6       84.96       39.55     15.36 o
  -3  11   6       48.89       42.19     24.17 o
  -2  11   6       52.23       44.97     12.01 o
  -1  11   6       38.00       66.88     30.40 o
   0  11   6       41.05       86.70     26.82 o
   1  11   6       69.84       49.43     11.40 o
   2  11   6       51.05       58.26     20.23 o
 -15   1   7        7.62       -1.70      7.53 o
 -14   1   7        4.44        1.73      3.37 o
 -13   1   7       44.39       45.07      3.42 o
 -12   1   7        2.78        6.94      2.72 o
 -11   1   7      202.14      214.30      6.99 o
 -10   1   7      179.63      175.21      5.00 o
  -9   1   7       18.00       15.61      1.83 o
  -8   1   7       83.00       75.33      2.41 o
  -7   1   7       82.20       58.53      2.50 o
  -6   1   7      202.98      220.68      4.71 o
  -5   1   7      222.68      210.71      4.23 o
  -4   1   7      825.19      869.90     14.07 o
  -3   1   7     2382.88     2633.11     43.53 o
  -2   1   7       91.65       75.85      2.01 o
  -1   1   7       59.45       57.87      2.23 o
   0   1   7     2358.31     2497.93     95.34 o
   1   1   7       39.29       61.59      4.29 o
   2   1   7       41.63       28.08      2.43 o
   3   1   7        8.00        7.30      1.38 o
   4   1   7       90.65      107.33      3.11 o
   5   1   7      276.37      277.13      6.26 o
   6   1   7       84.45       90.49      3.77 o
   7   1   7       16.44       15.67      2.28 o
   8   1   7       32.81       31.72      3.51 o
   9   1   7       54.64       55.42      3.18 o
  10   1   7       19.87       12.94      5.28 o
  11   1   7        7.27        3.85      3.71 o
  12   1   7       27.95       15.15      7.65 o
  13   1   7       33.06       14.87      6.99 o
 -15   2   7        0.94       -3.82     12.63 o
 -14   2   7       18.41        7.60      5.88 o
 -13   2   7       73.97       74.69      4.66 o
 -12   2   7       31.50       34.19      3.23 o
 -11   2   7      233.02      226.09      6.17 o
 -10   2   7       35.35       37.64      2.77 o
  -9   2   7      579.92      593.87     10.47 o
  -8   2   7      103.72      111.80      3.18 o
  -7   2   7       48.05       44.10      1.94 o
  -6   2   7       41.45       39.03      2.34 o
  -5   2   7      470.91      504.75      9.27 o
  -4   2   7     1165.37     1286.12     20.84 o
  -3   2   7      610.42      608.40     10.76 o
  -2   2   7      164.70      150.70      3.40 o
  -1   2   7      881.56      959.94     19.06 o
   0   2   7      174.44      178.61      5.57 o
   1   2   7      185.30      173.84     12.97 o
   2   2   7      362.45      342.54      9.48 o
   3   2   7       19.23       28.26      2.18 o
   4   2   7      247.12      249.28      6.81 o
   5   2   7      244.49      276.09      6.30 o
   6   2   7       15.22       16.16      2.23 o
   7   2   7       69.03       72.02      3.68 o
   8   2   7      368.26      383.31      9.99 o
   9   2   7        6.44        2.93      2.61 o
  10   2   7       52.65       51.51      4.47 o
  11   2   7       63.50       59.98      6.68 o
  12   2   7       44.20       48.03      7.94 o
  13   2   7        5.79        2.74      7.37 o
 -14   3   7       11.16        7.34      5.51 o
 -13   3   7        6.92       13.47      4.15 o
 -12   3   7       24.53       16.78      4.51 o
 -11   3   7       81.27       76.34      4.01 o
 -10   3   7      145.37      151.94      5.18 o
  -9   3   7       51.64       48.92      3.08 o
  -8   3   7       44.49       49.50      3.97 o
  -7   3   7        4.33        6.58      2.11 o
  -6   3   7        5.45        9.39      1.44 o
  -5   3   7        0.99       -0.09      1.23 o
  -4   3   7      446.24      454.29      8.16 o
  -3   3   7     2843.40     2949.43     42.72 o
  -2   3   7      399.30      406.53      7.30 o
  -1   3   7        0.53        1.24      1.21 o
   0   3   7     2917.98     3203.45     74.76 o
   1   3   7      449.32      400.55     10.65 o
   2   3   7       18.05       11.98      2.80 o
   3   3   7      124.65      120.68      3.90 o
   4   3   7        1.75        1.04      1.67 o
   5   3   7        3.16        1.41      1.67 o
   6   3   7      643.18      646.89     14.83 o
   7   3   7       90.15       90.48      3.97 o
   8   3   7      436.56      437.77     11.88 o
   9   3   7      131.53      125.89      6.20 o
  10   3   7       58.57       61.12      7.01 o
  11   3   7       37.89       29.65      6.84 o
  12   3   7       19.28       17.29      7.79 o
  13   3   7        3.36        4.68     15.42 o
 -14   4   7        6.43       -0.14     15.24 o
 -13   4   7        0.95        0.03      4.60 o
 -12   4   7        0.90        1.23      6.19 o
 -11   4   7        1.07       -0.46      4.45 o
 -10   4   7       34.72       27.18      2.83 o
  -9   4   7      119.63      107.62      3.76 o
  -8   4   7      165.95      165.49      4.34 o
  -7   4   7      203.27      222.32      5.01 o
  -6   4   7        0.79        3.13      2.53 o
  -5   4   7        0.63       -0.14      1.88 o
  -4   4   7     1496.94     1529.89     23.91 o
  -3   4   7        0.54        0.35      3.00 o
  -2   4   7      157.22      166.35      4.49 o
  -1   4   7      676.63      766.49     15.40 o
   0   4   7        7.96        4.73      3.21 o
   1   4   7      115.34      113.66      4.08 o
   2   4   7       67.27       61.06      3.50 o
   3   4   7        0.02       -0.31      1.99 o
   4   4   7        0.42        0.18      1.73 o
   5   4   7       14.74       13.06      1.82 o
   6   4   7        3.16        3.71      1.77 o
   7   4   7      147.07      135.29      5.02 o
   8   4   7      297.53      284.72     13.85 o
   9   4   7        0.00        0.07      3.27 o
  10   4   7       36.43       28.40      4.16 o
  11   4   7        1.81       -0.17      4.18 o
  12   4   7        1.14        5.28      5.23 o
 -14   5   7       14.01       -1.40     27.15 o
 -13   5   7       24.99       25.76     11.49 o
 -12   5   7       37.18       37.57      5.55 o
 -11   5   7       14.15       19.50      6.72 o
 -10   5   7      152.82      161.52      7.12 o
  -9   5   7      134.87      133.47      4.99 o
  -8   5   7      104.15       93.40      4.78 o
  -7   5   7       70.85       67.07      4.45 o
  -6   5   7       62.19       64.62      2.77 o
  -5   5   7       20.31       14.85      2.06 o
  -4   5   7      166.00      144.18      3.93 o
  -3   5   7       23.34       12.25      2.17 o
  -2   5   7       10.62        7.79      1.64 o
  -1   5   7      105.65       81.86      4.29 o
   0   5   7      401.53      427.45     13.91 o
   1   5   7      624.97      649.49     15.01 o
   2   5   7       22.91       21.39      2.72 o
   3   5   7       74.14       62.73      3.55 o
   4   5   7       71.73       80.30      3.12 o
   5   5   7      122.64      133.65      4.65 o
   6   5   7      400.33      398.57     10.42 o
   7   5   7      303.13      314.25      8.69 o
   8   5   7       17.70       22.89      4.72 o
   9   5   7        2.83       -2.89      3.73 o
  10   5   7       22.77       21.83      5.15 o
  11   5   7       43.57       42.35     13.17 o
  12   5   7        0.49       -7.62     13.83 o
 -13   6   7        7.43        0.78     10.08 o
 -12   6   7       15.14        7.61     10.19 o
 -11   6   7       73.28       67.66      6.56 o
 -10   6   7        0.47       -0.91      3.61 o
  -9   6   7        0.33       -3.02      3.08 o
  -8   6   7       30.43       27.73      3.41 o
  -7   6   7       44.79       45.40      2.99 o
  -6   6   7      236.33      226.51      5.51 o
  -5   6   7      177.74      172.10      4.23 o
  -4   6   7      304.40      286.59      6.85 o
  -3   6   7      211.59      204.73      7.61 o
  -2   6   7        6.33        5.15      1.71 o
  -1   6   7        1.90        4.40      2.73 o
   0   6   7      541.74      550.03     15.40 o
   1   6   7      165.26      159.62      6.15 o
   2   6   7       16.21       14.37      3.31 o
   3   6   7       76.52       79.17      4.98 o
   4   6   7       38.28       50.11      3.58 o
   5   6   7      196.29      200.61      6.24 o
   6   6   7       86.23      100.48      6.54 o
   7   6   7        2.05        6.12      4.91 o
   8   6   7        9.16       10.66     10.25 o
   9   6   7        1.55        7.19      5.56 o
  10   6   7        4.14        7.47     10.77 o
  11   6   7        0.55        5.98      9.27 o
 -12   7   7       54.96       88.42     16.19 o
 -11   7   7       70.06       87.23      8.74 o
 -10   7   7      133.95      137.03      9.57 o
  -9   7   7       96.20       95.34      5.22 o
  -8   7   7       32.58       28.96      4.41 o
  -7   7   7        1.41        6.05      2.61 o
  -6   7   7      145.44      132.71      4.62 o
  -5   7   7       68.56       54.10      3.24 o
  -4   7   7        5.83       13.39      3.38 o
  -3   7   7      496.08      506.66     12.22 o
  -2   7   7      226.16      209.20      7.32 o
  -1   7   7      300.29      298.62      8.82 o
   0   7   7       93.79       96.35      6.58 o
   1   7   7        1.50        4.71      3.21 o
   2   7   7      340.56      346.82     11.23 o
   3   7   7      139.70      134.75      5.90 o
   4   7   7        0.02       -3.79      3.79 o
   5   7   7      126.26      148.41      7.51 o
   6   7   7       50.64       55.52      4.80 o
   7   7   7      119.70      123.33      8.46 o
   8   7   7      127.07      129.46      9.44 o
   9   7   7       49.43       33.93      7.53 o
  10   7   7       82.70      104.63     10.63 o
 -11   8   7        2.39        4.73      7.93 o
 -10   8   7       29.48       19.95      7.16 o
  -9   8   7       97.47       83.48      6.75 o
  -8   8   7      104.39      113.00      6.49 o
  -7   8   7      174.79      170.97      9.85 o
  -6   8   7        1.13        4.73      4.13 o
  -5   8   7        1.89       -3.24      3.24 o
  -4   8   7        0.12       -3.42      3.42 o
  -3   8   7       10.02       -1.13      2.98 o
  -2   8   7       50.23       44.76      4.88 o
  -1   8   7      125.98      119.17      9.59 o
   0   8   7      184.03      179.20      7.47 o
   1   8   7       81.40       58.52      6.92 o
   2   8   7       44.03       37.69      4.98 o
   3   8   7       17.46       18.46      5.98 o
   4   8   7        1.78       -1.07      5.56 o
   5   8   7       77.76       49.78      8.17 o
   6   8   7       18.86        8.73     10.67 o
   7   8   7       94.76       88.42     10.17 o
   8   8   7      175.60      184.70     17.25 o
   9   8   7       64.37       76.20     12.46 o
  -9   9   7        3.17       -6.72      8.17 o
  -8   9   7        8.86       21.67      7.24 o
  -7   9   7       13.41       -3.34      7.02 o
  -6   9   7       19.78       21.90      6.45 o
  -5   9   7      147.76      141.45      8.25 o
  -4   9   7       36.72       36.12      5.18 o
  -3   9   7      109.29      107.41      5.43 o
  -2   9   7       56.07       74.05     10.35 o
  -1   9   7      167.71      171.54      9.79 o
   0   9   7       93.14       78.93      8.23 o
   1   9   7        1.08       11.88      6.45 o
   2   9   7       86.81       90.14      8.69 o
   3   9   7        6.63        5.59      6.67 o
   4   9   7        5.18       18.12      8.25 o
   5   9   7      109.55      142.94     27.47 o
   6   9   7       10.04        2.57     12.68 o
   7   9   7        0.32        2.09      8.44 o
  -7  10   7        0.40        0.14      9.46 o
  -6  10   7        5.30        2.36      9.83 o
  -5  10   7        4.83       -7.54     11.52 o
  -4  10   7        2.87       20.50      8.74 o
  -3  10   7        4.60        8.17      8.35 o
  -2  10   7       77.68       73.35     10.75 o
  -1  10   7       25.89       18.35     10.29 o
   0  10   7        1.26       -6.12      9.22 o
   1  10   7       14.45       11.22      8.49 o
   2  10   7       16.05       23.50      9.70 o
   3  10   7       37.59       21.22     10.36 o
   4  10   7       19.94       19.49     12.10 o
   5  10   7       21.90       46.61     21.71 o
  -3  11   7       44.62       -9.31     27.09 o
  -2  11   7       33.34       28.44     16.85 o
  -1  11   7       45.87       57.88     30.92 o
   0  11   7       76.18      102.16     14.97 o
   1  11   7       91.25       49.07     24.10 o
 -15   0   8       12.28       12.01      9.58 o
 -14   0   8        2.16        2.92      9.28 o
 -13   0   8        0.13        0.68      3.16 o
 -12   0   8       20.27       28.95      8.29 o
 -11   0   8      204.49      194.98      8.30 o
 -10   0   8      531.28      559.07     13.35 o
  -9   0   8      790.91      834.63     23.49 o
  -8   0   8      139.83      133.04      5.49 o
  -7   0   8      287.17      279.43      8.31 o
  -6   0   8        5.02        9.66      2.12 o
  -5   0   8     2210.30     2433.67     57.50 o
  -4   0   8      380.28      353.06     14.33 o
  -3   0   8     5670.36     5993.59    173.86 o
  -2   0   8     5005.26     5134.74    132.18 o
  -1   0   8     3640.27     3906.10    250.55 o
   0   0   8      559.55      580.45     28.34 o
   2   0   8      235.78      243.75     17.19 o
   3   0   8       84.51       97.53      4.50 o
   4   0   8      818.41      878.28     38.02 o
   5   0   8      135.05      130.56     11.11 o
   6   0   8        2.57       -1.89      2.26 o
   7   0   8     1990.83     2068.49     79.35 o
   9   0   8      353.89      377.45     20.79 o
  10   0   8      107.23      109.12     12.99 o
  11   0   8       10.32       12.20      8.82 o
  12   0   8      320.08      347.36     36.42 o
  13   0   8       64.53       56.49     16.97 o
 -15   1   8      186.42      197.64     14.56 o
 -14   1   8      219.51      247.35      9.84 o
 -13   1   8      616.33      596.20     18.70 o
 -12   1   8      647.69      705.53     18.89 o
 -11   1   8        1.14        0.00      3.05 o
 -10   1   8     1333.53     1397.31     22.89 o
  -9   1   8        5.18        4.94      1.98 o
  -8   1   8       17.87       18.16      3.88 o
  -7   1   8       21.62       23.01      2.07 o
  -6   1   8       18.27       26.70      2.05 o
  -5   1   8      739.30      729.50     12.85 o
  -4   1   8      456.27      606.46      9.79 o
  -3   1   8        0.29       -0.16      1.64 o
  -2   1   8        0.60        6.73      1.32 o
  -1   1   8      218.23      157.94      4.32 o
   0   1   8      179.76      203.77     12.44 o
   1   1   8     1701.03     1608.31     91.36 o
   2   1   8      190.40      179.37      8.53 o
   3   1   8        1.25        4.58      2.23 o
   4   1   8       52.40       51.65      1.93 o
   5   1   8      213.66      225.28      5.33 o
   6   1   8      542.54      544.44     12.98 o
   7   1   8       17.51       17.63      2.03 o
   8   1   8        0.72       -2.35      2.35 o
   9   1   8       29.08       31.58      7.99 o
  10   1   8       91.49       81.40      5.77 o
  11   1   8       12.34        7.69      7.51 o
  12   1   8        1.49       35.92     20.21 o
  13   1   8       27.16       41.71     17.95 o
 -15   2   8        0.93        2.36      8.29 o
 -14   2   8       63.94       67.63      6.88 o
 -13   2   8       11.47       11.51      4.70 o
 -12   2   8       48.92       48.42      3.67 o
 -11   2   8      150.90      144.87      7.86 o
 -10   2   8        0.97       -0.11      1.79 o
  -9   2   8        0.90       -0.32      2.37 o
  -8   2   8        5.43        4.57      1.71 o
  -7   2   8        1.33        0.73      1.65 o
  -6   2   8      194.40      206.88      4.91 o
  -5   2   8      233.48      235.95      4.63 o
  -4   2   8      976.46      965.78     16.01 o
  -3   2   8      281.74      316.08      6.13 o
  -2   2   8     1083.32     1061.76     19.33 o
  -1   2   8     1095.94     1131.69     23.31 o
   0   2   8      443.75      497.31     11.29 o
   1   2   8        0.90       -0.57      1.88 o
   2   2   8        0.39        0.71      1.35 o
   3   2   8      453.16      419.76     16.04 o
   4   2   8        1.79        0.65      1.19 o
   5   2   8      120.65      110.60      4.30 o
   6   2   8       13.48       12.51      1.89 o
   7   2   8      542.97      581.15     16.00 o
   8   2   8      194.17      189.91      7.92 o
   9   2   8      196.46      180.25      6.37 o
  10   2   8      179.02      198.37      8.92 o
  11   2   8       62.92       75.16     14.09 o
  12   2   8      170.38      182.62     14.81 o
  13   2   8        5.44        2.96      9.12 o
 -14   3   8      113.53       96.40     11.56 o
 -13   3   8       11.19        6.79      4.09 o
 -12   3   8      101.77      105.01      5.89 o
 -11   3   8       59.83       59.69      3.49 o
 -10   3   8      490.12      508.96     12.86 o
  -9   3   8      195.65      189.49      4.98 o
  -8   3   8      544.22      543.07     10.96 o
  -7   3   8      268.09      261.79      5.95 o
  -6   3   8      693.12      658.34     12.85 o
  -5   3   8      852.58      962.24     15.57 o
  -4   3   8       16.79       16.29      1.38 o
  -3   3   8     1993.76     1872.13     33.74 o
  -2   3   8      518.60      613.09     11.76 o
  -1   3   8     2111.59     2096.25     44.21 o
   0   3   8        0.29       -1.55      5.58 o
   1   3   8      495.44      500.66     14.45 o
   2   3   8     1467.50     1464.44     35.22 o
   3   3   8      100.81       96.77      5.43 o
   4   3   8      237.89      236.29      7.43 o
   5   3   8      236.35      262.53      6.62 o
   6   3   8      842.83      870.98     18.80 o
   7   3   8        6.05        2.12      2.94 o
   8   3   8       83.26       74.92      4.83 o
   9   3   8      170.66      180.28      7.19 o
  10   3   8       61.22       63.04      8.69 o
  11   3   8       41.18       34.63      6.59 o
  12   3   8        8.67        4.55      8.25 o
 -14   4   8        5.54        6.26     10.44 o
 -13   4   8        2.21       -5.80      5.80 o
 -12   4   8        4.68       -0.09      6.36 o
 -11   4   8       26.38       23.96      3.28 o
 -10   4   8       15.49       10.97      2.80 o
  -9   4   8       72.69       62.86      3.04 o
  -8   4   8       12.38       13.38      2.10 o
  -7   4   8      357.59      385.64      8.17 o
  -6   4   8      481.30      491.35      9.69 o
  -5   4   8      149.21      136.03      3.25 o
  -4   4   8       14.64       15.48      1.51 o
  -3   4   8      129.41      132.82      3.47 o
  -2   4   8      526.68      512.83     11.58 o
  -1   4   8       56.98       67.21      4.12 o
   0   4   8        1.12       -0.77      1.64 o
   1   4   8     1311.00     1310.93     27.64 o
   2   4   8     1219.02     1303.76     27.60 o
   3   4   8      943.33      951.54     19.35 o
   4   4   8      220.70      216.45      5.55 o
   5   4   8     1098.44     1144.41     24.96 o
   6   4   8      337.51      318.46      8.35 o
   7   4   8       94.92       72.43      4.08 o
   8   4   8       64.68       60.31      4.26 o
   9   4   8       60.10       55.40      4.15 o
  10   4   8       72.41       76.38      5.68 o
  11   4   8       42.94       76.70     17.81 o
  12   4   8      104.19       90.47     13.37 o
 -14   5   8       39.13      115.55     26.12 o
 -13   5   8        5.86       -1.54      6.27 o
 -12   5   8      119.72      119.93      9.20 o
 -11   5   8      129.36      137.42      6.64 o
 -10   5   8       17.91       22.75      5.66 o
  -9   5   8      151.25      164.68      5.24 o
  -8   5   8      669.86      662.27     14.03 o
  -7   5   8      300.66      306.81      7.56 o
  -6   5   8      849.87      857.55     14.30 o
  -5   5   8      282.02      252.92      5.34 o
  -4   5   8      227.47      229.19      5.09 o
  -3   5   8     1367.42     1393.14     26.93 o
  -2   5   8       55.10       61.30      3.60 o
  -1   5   8     1059.22     1029.80     22.60 o
   0   5   8      412.51      375.55      9.65 o
   1   5   8      239.75      265.80     10.56 o
   2   5   8      664.37      656.52     15.83 o
   3   5   8      195.54      194.23      8.37 o
   4   5   8      215.40      221.85      5.85 o
   5   5   8       48.00       56.24      3.01 o
   6   5   8       39.60       43.25      3.49 o
   7   5   8        8.94        5.51      2.25 o
   8   5   8      138.20      139.34      6.21 o
   9   5   8       39.79       32.90      5.30 o
  10   5   8       14.76       13.87      7.14 o
  11   5   8       66.86       52.68      9.71 o
 -13   6   8       11.83       -1.71     12.17 o
 -12   6   8       50.63       89.64     17.60 o
 -11   6   8       99.59       88.49      7.11 o
 -10   6   8       23.13       12.97      4.63 o
  -9   6   8        0.01       -0.52      2.96 o
  -8   6   8        0.76        3.07      2.88 o
  -7   6   8        2.58       -2.42      2.42 o
  -6   6   8      117.18      118.40      3.68 o
  -5   6   8        2.58        2.32      2.09 o
  -4   6   8      155.86      154.40      5.07 o
  -3   6   8       14.99       15.48      2.87 o
  -2   6   8       28.68       32.03      3.49 o
  -1   6   8       65.18       67.42      3.65 o
   0   6   8      147.97      144.96      4.65 o
   1   6   8      241.98      240.11      7.27 o
   2   6   8      310.19      307.63     11.21 o
   3   6   8      951.05      942.42     24.57 o
   4   6   8      551.98      557.43     14.88 o
   5   6   8      293.77      292.92      8.30 o
   6   6   8       47.09       44.38      3.04 o
   7   6   8       88.68       89.43      6.39 o
   8   6   8      141.46      141.72      8.61 o
   9   6   8      105.45       97.85      9.20 o
  10   6   8      159.14      149.31     11.94 o
  11   6   8       85.69       70.17     25.84 o
 -12   7   8       36.69       36.22      8.70 o
 -11   7   8       64.62       52.50      7.03 o
 -10   7   8      107.89      106.60      8.33 o
  -9   7   8      171.18      183.84      9.80 o
  -8   7   8      196.98      193.65      6.99 o
  -7   7   8        7.88       10.58      2.79 o
  -6   7   8        5.04        5.54      2.71 o
  -5   7   8        0.60        0.61      2.58 o
  -4   7   8      121.57      146.43      5.07 o
  -3   7   8      481.15      499.97     12.72 o
  -2   7   8       17.32       25.92      3.72 o
  -1   7   8      263.56      315.13      9.47 o
   0   7   8      296.91      318.55      9.60 o
   1   7   8       69.77       69.35      4.07 o
   2   7   8       46.32       43.22      5.58 o
   3   7   8       25.99       25.37      5.17 o
   4   7   8      119.49      132.15      7.70 o
   5   7   8        2.58        1.58      4.06 o
   6   7   8        0.89       -2.97      5.76 o
   7   7   8       12.19        0.02     11.14 o
   8   7   8        0.01        9.56      8.08 o
   9   7   8       67.80       68.74      9.42 o
  10   7   8        0.88       21.15      9.28 o
 -11   8   8        8.61       13.69     18.31 o
 -10   8   8        1.21       -3.69      7.19 o
  -9   8   8       24.43       22.87      7.35 o
  -8   8   8       93.66      100.97      8.18 o
  -7   8   8       60.90       51.31      5.48 o
  -6   8   8       28.33       17.15      3.74 o
  -5   8   8       19.00       14.89      4.07 o
  -4   8   8      129.03      110.52      4.86 o
  -3   8   8       69.06       72.98      6.02 o
  -2   8   8        2.43        9.26      6.05 o
  -1   8   8       40.90       32.56      4.54 o
   0   8   8      366.17      363.65     15.46 o
   1   8   8       72.85       57.06      5.35 o
   2   8   8        0.72        1.26      5.25 o
   3   8   8        4.93       -6.05      9.70 o
   4   8   8       33.28       29.61      6.30 o
   5   8   8      161.33      143.19     11.53 o
   6   8   8       70.18       81.09     10.12 o
   7   8   8       35.92       43.22     10.73 o
   8   8   8       13.18       14.80      7.99 o
  -9   9   8        2.66        5.98     11.15 o
  -8   9   8       15.53       12.79     13.83 o
  -7   9   8       19.44       26.27      9.10 o
  -6   9   8        0.19        7.83      7.45 o
  -5   9   8       28.93       45.16      6.72 o
  -4   9   8       26.79       29.77      8.51 o
  -3   9   8       22.82       17.89      8.38 o
  -2   9   8       16.85       28.04      7.52 o
  -1   9   8      112.88      126.96      9.16 o
   0   9   8      165.50      169.13     14.85 o
   1   9   8       75.90       67.99      8.77 o
   2   9   8       25.97       23.41      6.18 o
   3   9   8       34.24       40.02      8.44 o
   4   9   8       88.51       99.93     14.56 o
   5   9   8        2.79        8.65     15.00 o
   6   9   8        1.69        5.10      9.71 o
   7   9   8       24.92       16.78      8.33 o
  -7  10   8       35.41        9.85     13.12 o
  -6  10   8        3.32       -0.50      8.09 o
  -5  10   8       81.14       82.92     19.59 o
  -4  10   8       41.86       55.25     10.44 o
  -3  10   8       59.28       49.62     13.87 o
  -2  10   8       75.50      101.98     11.03 o
  -1  10   8      118.14      123.88     12.40 o
   0  10   8       98.00      106.28     12.90 o
   1  10   8       11.13       16.09     10.04 o
   2  10   8        0.19      -13.62     13.62 o
   3  10   8       38.80       44.44     15.93 o
   4  10   8        1.40       17.14     20.53 o
 -15   1   9       10.21       10.05      6.88 o
 -14   1   9        0.01        2.41      7.07 o
 -13   1   9       13.49       12.62      2.32 o
 -12   1   9       32.59       31.35      2.81 o
 -11   1   9      632.60      642.12     13.45 o
 -10   1   9       92.81       96.58      4.83 o
  -9   1   9       76.34       71.07      2.87 o
  -8   1   9       13.14       13.33      1.92 o
  -7   1   9        0.43       -0.40      2.41 o
  -6   1   9        4.65       -0.31      1.87 o
  -5   1   9        1.80        3.36      1.48 o
  -4   1   9       10.15        8.71      1.18 o
  -3   1   9       17.51       25.95      1.52 o
  -2   1   9      460.14      537.61     10.39 o
  -1   1   9      464.82      532.23     14.25 o
   0   1   9      194.89      192.19      7.95 o
   1   1   9        0.22        0.02      2.55 o
   2   1   9       88.05       63.13      2.69 o
   3   1   9      100.53       85.22      3.30 o
   4   1   9        0.81        0.46      2.42 o
   5   1   9        1.64       -0.25      1.33 o
   6   1   9        0.98       -0.39      2.07 o
   7   1   9      188.63      194.70      5.44 o
   8   1   9        0.02       -1.25      2.34 o
   9   1   9       35.52       31.14      3.43 o
  10   1   9        0.16       -0.71      3.93 o
  11   1   9        6.49        8.78     13.08 o
  12   1   9       10.17       15.83     15.99 o
  13   1   9        0.92       15.48     16.49 o
 -15   2   9        0.52        5.51      7.84 o
 -14   2   9        3.68        7.16      6.75 o
 -13   2   9        1.30        0.53      4.14 o
 -12   2   9        2.18        0.52      4.18 o
 -11   2   9       45.75       45.38      5.17 o
 -10   2   9        1.13       -0.58      2.03 o
  -9   2   9       63.82       53.52      3.00 o
  -8   2   9       37.00       37.24      2.48 o
  -7   2   9       16.06       16.45      1.79 o
  -6   2   9      192.98      179.63      6.24 o
  -5   2   9      481.11      473.68      8.75 o
  -4   2   9      322.64      416.63      7.54 o
  -3   2   9     1241.00     1311.14     22.44 o
  -2   2   9      479.98      500.62      9.44 o
  -1   2   9     1325.83     1359.16     29.68 o
   0   2   9       24.77       20.39      1.49 o
   1   2   9     1951.34     2164.34     55.09 o
   2   2   9       16.77       19.49      1.74 o
   3   2   9        7.43        5.41      4.66 o
   4   2   9      220.12      197.36      4.91 o
   5   2   9       22.08       13.58      3.25 o
   6   2   9        0.68        0.72      1.70 o
   7   2   9     1342.02     1421.97     34.37 o
   8   2   9       83.58       70.23      3.86 o
   9   2   9        2.52        1.20      3.61 o
  10   2   9        3.22        0.78      2.91 o
  11   2   9        3.71        4.14      5.51 o
  12   2   9        3.63       13.93      9.07 o
 -14   3   9       36.14       44.23      9.45 o
 -13   3   9       77.38       52.50      7.68 o
 -12   3   9       14.77       19.48      2.58 o
 -11   3   9      154.24      152.97      6.72 o
 -10   3   9       56.25       60.93      3.69 o
  -9   3   9       11.02       10.63      3.13 o
  -8   3   9      107.09      101.09      4.79 o
  -7   3   9        9.13        6.65      2.09 o
  -6   3   9        2.73        3.81      1.35 o
  -5   3   9       72.07       81.40      2.26 o
  -4   3   9      598.10      650.73     11.59 o
  -3   3   9        5.82        4.80      1.39 o
  -2   3   9       97.13       87.38      2.86 o
  -1   3   9        5.91        6.30      1.96 o
   0   3   9      980.98      961.88     24.98 o
   1   3   9       83.11       89.82      5.62 o
   2   3   9       62.11       61.85      3.09 o
   3   3   9        3.08        3.23      1.83 o
   4   3   9       53.07       53.76      4.29 o
   5   3   9      111.11      114.56      3.02 o
   6   3   9      185.05      191.05      6.29 o
   7   3   9        0.01       -0.75      2.28 o
   8   3   9       12.58       11.54      4.13 o
   9   3   9        1.97       -0.35      2.95 o
  10   3   9        4.99        2.02      3.19 o
  11   3   9        2.26       10.07      6.75 o
  12   3   9        0.02       -3.12      6.22 o
 -14   4   9        4.31       11.34     13.68 o
 -13   4   9        5.03        0.42      5.80 o
 -12   4   9        0.08       -1.59      3.67 o
 -11   4   9        0.01        2.13      2.81 o
 -10   4   9       74.89       72.84      3.61 o
  -9   4   9      269.15      272.59      7.00 o
  -8   4   9      327.83      318.36      8.04 o
  -7   4   9      137.79      140.52      4.84 o
  -6   4   9       18.72       19.79      2.41 o
  -5   4   9      509.78      481.03      8.28 o
  -4   4   9      397.31      402.45      7.77 o
  -3   4   9        6.22        5.41      1.92 o
  -2   4   9       66.39       73.05      2.28 o
  -1   4   9       21.88       28.10      3.50 o
   0   4   9      335.18      328.72      8.39 o
   1   4   9      287.50      324.50      9.61 o
   2   4   9       27.12       26.45      2.19 o
   3   4   9      253.12      254.64      6.12 o
   4   4   9       10.50        6.79      2.00 o
   5   4   9       13.86       18.61      3.06 o
   6   4   9       15.47       14.57      2.09 o
   7   4   9      219.50      213.80      6.98 o
   8   4   9        3.61        2.62      2.84 o
   9   4   9        1.19       -3.34      3.34 o
  10   4   9       25.63       26.46      5.40 o
  11   4   9        7.59       13.86      8.06 o
  12   4   9        0.09       -3.05     13.79 o
 -13   5   9       18.45       15.90     12.52 o
 -12   5   9        2.40        8.06      6.25 o
 -11   5   9        1.74       -3.82      4.55 o
 -10   5   9       86.49       86.18      4.51 o
  -9   5   9        1.66       -0.24      2.62 o
  -8   5   9        9.68        5.35      2.18 o
  -7   5   9       74.12       69.04      5.62 o
  -6   5   9      178.36      153.42      3.92 o
  -5   5   9        2.66       -1.82      1.82 o
  -4   5   9       33.25       27.40      2.50 o
  -3   5   9      702.97      690.12     13.49 o
  -2   5   9      530.28      474.77     10.92 o
  -1   5   9       19.90       20.11      2.52 o
   0   5   9      237.45      252.63     10.17 o
   1   5   9      157.28      165.14      5.54 o
   2   5   9      327.16      340.19     10.24 o
   3   5   9        5.84        2.59      2.56 o
   4   5   9        0.75        2.94      2.62 o
   5   5   9       19.77       12.88      2.58 o
   6   5   9       68.69       69.89      3.32 o
   7   5   9        0.26        0.35      2.04 o
   8   5   9       41.41       32.61      4.24 o
   9   5   9       37.64       38.08      6.74 o
  10   5   9       21.73       34.31      6.40 o
  11   5   9       29.52       40.67     18.69 o
 -13   6   9       22.38      -14.22     20.75 o
 -12   6   9       44.97       46.44      7.91 o
 -11   6   9       35.27       38.32      5.78 o
 -10   6   9        9.52       11.08      4.75 o
  -9   6   9        7.94        9.74      3.71 o
  -8   6   9       88.76       84.69      4.54 o
  -7   6   9       92.89       93.36      4.48 o
  -6   6   9       50.79       44.35      2.94 o
  -5   6   9       83.91       60.09      2.89 o
  -4   6   9      418.17      421.93     10.21 o
  -3   6   9      111.85       93.23      3.77 o
  -2   6   9        5.68        5.16      1.56 o
  -1   6   9      337.50      331.76      9.74 o
   0   6   9      162.27      152.41      5.17 o
   1   6   9        1.58        0.92      3.38 o
   2   6   9       14.34       16.29      3.94 o
   3   6   9        1.04        1.36      3.54 o
   4   6   9       62.22       63.62      4.39 o
   5   6   9       67.89       78.67      5.12 o
   6   6   9       62.57       56.21      6.46 o
   7   6   9      137.45      156.44      9.23 o
   8   6   9      107.01       96.64      6.66 o
   9   6   9      109.84       99.92      9.18 o
  10   6   9      172.54      153.13     17.19 o
 -12   7   9       16.65       24.08     14.90 o
 -11   7   9        1.26        0.98      6.58 o
 -10   7   9       53.38       55.81      6.94 o
  -9   7   9       10.94       11.41      4.12 o
  -8   7   9        0.47        2.24      3.47 o
  -7   7   9      104.81      123.49      5.47 o
  -6   7   9      364.83      382.31      9.07 o
  -5   7   9      292.79      286.68      7.56 o
  -4   7   9       16.35       15.16      2.99 o
  -3   7   9       90.21       83.28      3.91 o
  -2   7   9      253.50      254.92      7.46 o
  -1   7   9      348.12      347.38      9.97 o
   0   7   9       30.89       31.27      4.06 o
   1   7   9       28.93       25.77      5.11 o
   2   7   9       63.63       66.66      5.03 o
   3   7   9        2.45       -4.28      4.50 o
   4   7   9        2.61        7.94      4.85 o
   5   7   9        2.39        0.06      4.17 o
   6   7   9       28.68       25.26      4.99 o
   7   7   9        7.39        6.43      4.72 o
   8   7   9        5.40        3.85     14.81 o
   9   7   9        1.90       -8.79     12.72 o
 -10   8   9       11.85        1.74      9.49 o
  -9   8   9       13.15       12.69      8.19 o
  -8   8   9        4.20        0.59      6.33 o
  -7   8   9      135.94      133.50      8.96 o
  -6   8   9       23.22       22.61      4.37 o
  -5   8   9        0.36        3.14      5.34 o
  -4   8   9       36.90       40.14      4.34 o
  -3   8   9       85.71       71.24      6.13 o
  -2   8   9       22.46       24.45      4.74 o
  -1   8   9      114.44      108.30      6.08 o
   0   8   9        0.87       -1.84      3.71 o
   1   8   9        1.38        4.74      4.64 o
   2   8   9        0.08       10.07      6.37 o
   3   8   9       60.52       52.08     11.72 o
   4   8   9       42.92       42.33     11.28 o
   5   8   9      161.15      181.24     12.00 o
   6   8   9       63.79       76.86      9.57 o
   7   8   9       95.98       94.06     18.94 o
   8   8   9       47.16       28.44     11.76 o
  -9   9   9       20.15       44.16     17.16 o
  -8   9   9      107.34       80.30     10.16 o
  -7   9   9      109.32       99.46      8.91 o
  -6   9   9       61.17       58.27      7.31 o
  -5   9   9       49.96       82.28     11.81 o
  -4   9   9       75.80       62.66      8.70 o
  -3   9   9       74.57       84.31      9.31 o
  -2   9   9       13.54       19.81     16.47 o
  -1   9   9      105.92      115.63      9.91 o
   0   9   9       43.77       50.43      7.75 o
   1   9   9       29.68       29.69     10.29 o
   2   9   9       31.74       47.90      9.98 o
   3   9   9        2.03        2.23      7.84 o
   4   9   9       12.70       20.73      9.32 o
   5   9   9        8.35        6.14      9.73 o
   6   9   9        1.08       27.39     31.86 o
  -6  10   9       17.44        5.28      9.28 o
  -5  10   9        0.44       11.42     11.20 o
  -4  10   9       15.63        5.07     14.31 o
  -3  10   9        5.68        3.40      9.59 o
  -2  10   9       33.34       38.40     11.16 o
  -1  10   9       10.65        2.11     10.12 o
   0  10   9        2.05       -9.67      9.67 o
   1  10   9       34.80        5.97     12.26 o
   2  10   9       63.84       63.39     13.49 o
   3  10   9       25.62       31.74     14.58 o
   4  10   9       22.51       26.31     14.40 o
 -15   0  10       19.00      -11.25     11.88 o
 -14   0  10        0.39       -9.05      9.05 o
 -13   0  10      461.80      498.18     26.12 o
 -12   0  10      508.98      541.59     25.53 o
 -11   0  10      811.55      837.94     32.47 o
 -10   0  10      870.15      885.11     32.50 o
  -9   0  10        0.40        4.71      3.57 o
  -8   0  10       67.92       57.55      4.61 o
  -7   0  10        3.52        9.02      2.48 o
  -6   0  10      364.51      340.44     10.19 o
  -5   0  10     1188.91     1191.80     61.27 o
  -4   0  10      284.36      241.70     10.29 o
  -3   0  10      933.34      793.16     23.00 o
  -2   0  10      494.90      439.91     10.65 o
  -1   0  10      303.32      258.47      7.71 o
   0   0  10       45.28       54.66      3.28 o
   1   0  10       68.70       67.92      6.85 o
   2   0  10        0.40       -3.09      4.88 o
   3   0  10      342.01      361.21     21.27 o
   4   0  10       61.90       65.13      3.52 o
   5   0  10       44.35       28.07      6.80 o
   6   0  10      782.88      799.69     39.23 o
   7   0  10       34.96       39.34      8.48 o
   8   0  10       48.82       53.45      4.72 o
   9   0  10       78.22       76.62      9.03 o
  10   0  10       26.42       27.73     10.65 o
  11   0  10        7.68       -9.83     12.07 o
  12   0  10       14.10       25.66     14.81 o
 -15   1  10       93.88       97.90      8.53 o
 -14   1  10      129.81      133.97      9.07 o
 -13   1  10      233.70      243.51     10.10 o
 -12   1  10       29.93       22.33      2.93 o
 -11   1  10      140.84      139.20      4.11 o
 -10   1  10     1455.08     1548.76     29.78 o
  -9   1  10      625.59      651.96     14.65 o
  -8   1  10      742.63      760.46     16.43 o
  -7   1  10      322.95      280.82      6.08 o
  -6   1  10     1164.51     1288.60     22.92 o
  -5   1  10     1044.74     1017.67     17.23 o
  -4   1  10       34.14       39.15      1.77 o
  -3   1  10      329.82      301.01      6.16 o
  -2   1  10      512.83      522.01     10.54 o
  -1   1  10      920.25     1020.04     22.32 o
   0   1  10        0.11       -0.45      3.31 o
   1   1  10      232.91      270.88     11.89 o
   2   1  10      102.85      112.18      6.88 o
   3   1  10       23.01       19.35      2.08 o
   4   1  10        0.07        3.67      2.57 o
   5   1  10      634.78      676.29     27.73 o
   6   1  10      113.90      118.11      4.97 o
   7   1  10      292.84      314.89     10.94 o
   8   1  10       11.33       14.39      4.31 o
   9   1  10       20.85       20.33      4.40 o
  10   1  10        9.10       29.10     14.45 o
  11   1  10        1.42       17.29     14.81 o
  12   1  10       11.69        5.45     17.24 o
 -15   2  10       55.70       62.70     27.73 o
 -14   2  10        4.11        5.35      6.03 o
 -13   2  10      158.86      156.14      8.38 o
 -12   2  10      195.40      207.50      9.11 o
 -11   2  10      117.77      112.88      5.12 o
 -10   2  10      131.55      129.27      5.38 o
  -9   2  10      230.48      240.88      6.16 o
  -8   2  10     1521.93     1637.10     29.31 o
  -7   2  10      564.84      571.21     11.84 o
  -6   2  10      135.06      126.38      3.24 o
  -5   2  10      186.14      178.05      3.49 o
  -4   2  10      649.35      653.94     12.86 o
  -3   2  10     2167.54     2184.87     38.25 o
  -2   2  10      726.20      749.30     16.06 o
  -1   2  10      266.84      258.75      6.81 o
   0   2  10       24.56       17.42      1.35 o
   1   2  10      385.12      441.13     12.93 o
   2   2  10      173.06      160.07      6.17 o
   3   2  10      239.64      249.37      8.58 o
   4   2  10      395.48      398.33     11.19 o
   5   2  10      228.97      235.41      6.51 o
   6   2  10      649.43      665.82     16.80 o
   7   2  10       71.60       76.52      4.84 o
   8   2  10      229.12      230.55      7.50 o
   9   2  10       46.60       47.44      6.95 o
  10   2  10        4.76       -0.42      4.25 o
  11   2  10       31.59        5.71     19.01 o
  12   2  10       40.06       44.05     24.20 o
 -14   3  10       32.46       22.24      6.02 o
 -13   3  10       26.44       20.27      7.50 o
 -12   3  10       18.82       22.36      4.17 o
 -11   3  10       88.09       95.86      5.56 o
 -10   3  10       25.44       23.06      3.17 o
  -9   3  10        7.72        7.78      2.57 o
  -8   3  10       41.45       37.05      4.39 o
  -7   3  10       90.36       87.20      3.40 o
  -6   3  10      538.42      563.55     10.14 o
  -5   3  10      352.79      327.57      6.22 o
  -4   3  10      768.03      766.27     13.19 o
  -3   3  10       38.10       36.60      1.81 o
  -2   3  10       76.75       65.24      2.27 o
  -1   3  10     1304.66     1317.58     29.56 o
   0   3  10      333.71      337.11      7.83 o
   1   3  10      171.23      176.14      5.31 o
   2   3  10       10.35       19.25      2.09 o
   3   3  10        1.09       -0.68      4.06 o
   4   3  10       17.59       22.03      2.89 o
   5   3  10       88.35       87.66      4.34 o
   6   3  10       98.28      103.73      3.59 o
   7   3  10        0.52        3.92      2.35 o
   8   3  10       24.24       20.61      2.62 o
   9   3  10       21.40       20.68      2.98 o
  10   3  10       37.38       41.29      4.94 o
  11   3  10        6.15       10.42      8.22 o
  12   3  10        8.62        3.67     23.23 o
 -14   4  10        0.19        7.83      8.58 o
 -13   4  10        1.41        3.81      7.12 o
 -12   4  10       13.68       16.08      6.13 o
 -11   4  10       27.54       27.14      4.20 o
 -10   4  10       70.93       68.06      4.73 o
  -9   4  10      307.42      301.60      8.40 o
  -8   4  10      378.91      387.76      9.14 o
  -7   4  10      430.78      445.06      9.55 o
  -6   4  10     1193.68     1269.53     22.07 o
  -5   4  10      423.03      413.79      7.97 o
  -4   4  10      271.66      278.61      5.63 o
  -3   4  10      100.37       93.07      2.64 o
  -2   4  10       34.55       32.81      2.42 o
  -1   4  10      294.18      294.10      7.04 o
   0   4  10       66.37       70.67      3.96 o
   1   4  10     1408.44     1391.38     44.64 o
   2   4  10     1482.74     1537.38     36.41 o
   3   4  10      343.65      352.11      9.79 o
   4   4  10      345.93      350.84      9.40 o
   5   4  10      469.96      511.98     11.19 o
   6   4  10      208.94      216.42      5.55 o
   7   4  10       58.07       57.63      6.90 o
   8   4  10      219.82      215.76      7.57 o
   9   4  10       62.84       54.36      5.44 o
  10   4  10      116.68      131.04      9.26 o
  11   4  10       78.75       70.29     10.04 o
 -13   5  10        1.38        5.15     16.92 o
 -12   5  10       65.63       55.53      8.16 o
 -11   5  10       54.63       52.05      6.64 o
 -10   5  10        0.02        4.26      3.87 o
  -9   5  10       78.57       84.46      5.07 o
  -8   5  10       23.85       24.49      2.52 o
  -7   5  10       13.65       14.42      2.63 o
  -6   5  10      185.08      183.02      4.74 o
  -5   5  10       28.57       32.18      2.34 o
  -4   5  10     1880.84     1949.68     36.81 o
  -3   5  10      923.79      958.64     18.83 o
  -2   5  10      279.82      283.98      6.92 o
  -1   5  10     1069.72     1115.08     25.44 o
   0   5  10        2.02        5.61      2.43 o
   1   5  10      305.88      281.43      7.39 o
   2   5  10      193.66      202.22      7.64 o
   3   5  10       11.92        9.65      4.22 o
   4   5  10       15.04       15.49      1.64 o
   5   5  10        2.30        2.11      2.49 o
   6   5  10       17.50       14.15      3.34 o
   7   5  10       78.73       70.09      4.82 o
   8   5  10       12.04       13.58      4.32 o
   9   5  10        7.13        5.70      6.78 o
  10   5  10        1.42        4.18      6.20 o
 -12   6  10        5.75        1.39      6.76 o
 -11   6  10       22.08       14.42      6.58 o
 -10   6  10       14.05        5.08      5.21 o
  -9   6  10       79.15       70.44      6.25 o
  -8   6  10      199.63      190.22      6.42 o
  -7   6  10      212.09      225.30      6.28 o
  -6   6  10      191.69      185.69      5.23 o
  -5   6  10        2.37        6.30      3.62 o
  -4   6  10       33.25       39.04      4.11 o
  -3   6  10       22.01       21.47      3.06 o
  -2   6  10       79.02       66.24      4.49 o
  -1   6  10      233.28      220.97      7.13 o
   0   6  10      267.09      259.02      8.16 o
   1   6  10      290.18      299.13      9.21 o
   2   6  10      112.53      125.49      5.98 o
   3   6  10      199.01      202.65      7.09 o
   4   6  10      396.23      394.69     12.14 o
   5   6  10      154.22      130.30      8.88 o
   6   6  10       33.90       34.07      4.29 o
   7   6  10       59.45       57.52      5.90 o
   8   6  10       27.19       31.84     10.99 o
   9   6  10        4.02        2.05      7.65 o
  10   6  10       86.15      106.83     26.16 o
 -11   7  10       15.92        9.58      9.10 o
 -10   7  10        0.88       10.49      6.27 o
  -9   7  10       83.29      104.11     10.67 o
  -8   7  10      146.34      150.09     12.11 o
  -7   7  10      257.31      251.73      7.23 o
  -6   7  10      589.81      564.36     11.90 o
  -5   7  10       59.45       67.49      4.04 o
  -4   7  10      145.73      160.66      5.40 o
  -3   7  10      214.75      206.47      5.99 o
  -2   7  10      260.48      287.03      8.81 o
  -1   7  10      262.26      271.64      8.52 o
   0   7  10        0.18       -0.68      3.54 o
   1   7  10      143.04      135.40      5.64 o
   2   7  10       87.81       92.14      5.85 o
   3   7  10       60.66       87.72      6.80 o
   4   7  10        4.56        2.28      5.54 o
   5   7  10       22.49       15.43      6.15 o
   6   7  10        0.83       -6.06      6.06 o
   7   7  10       57.83       50.14      7.77 o
   8   7  10       32.59       15.19      7.26 o
   9   7  10       14.81       15.23     17.67 o
 -10   8  10       85.40       77.80     13.48 o
  -9   8  10       52.47       41.95      9.78 o
  -8   8  10       22.81       10.37     10.50 o
  -7   8  10        3.69       -2.69      6.17 o
  -6   8  10        5.73        9.09      4.22 o
  -5   8  10        5.54        9.22      3.66 o
  -4   8  10       14.20       17.66      5.27 o
  -3   8  10        6.70        4.87      5.46 o
  -2   8  10       10.18       15.77      5.26 o
  -1   8  10      110.00      119.62      7.06 o
   0   8  10       72.58       81.89      7.70 o
   1   8  10       41.15       46.81      6.83 o
   2   8  10       20.58       13.04      5.50 o
   3   8  10       98.11      102.99      8.78 o
   4   8  10       50.50       52.13     10.64 o
   5   8  10        7.58        7.52      7.30 o
   6   8  10       63.62       69.36     11.26 o
   7   8  10       76.15       82.93     10.09 o
  -8   9  10      154.01      180.01     13.27 o
  -7   9  10       59.00       46.96     12.66 o
  -6   9  10       10.02       14.02      7.05 o
  -5   9  10       19.45       19.56      6.05 o
  -4   9  10       26.27       13.76      8.65 o
  -3   9  10       27.26       35.14      8.40 o
  -2   9  10        7.77        7.20      6.78 o
  -1   9  10        0.40        7.69      7.23 o
   0   9  10        1.31        6.44      6.62 o
   1   9  10        7.49       17.13      7.58 o
   2   9  10        2.41        7.67      7.20 o
   3   9  10       98.54      110.62      9.05 o
   4   9  10       11.42       11.80     12.33 o
   5   9  10        0.29       14.11     11.58 o
  -5  10  10      123.71      105.00     11.91 o
  -4  10  10       95.31      100.60     20.34 o
  -3  10  10      104.62      109.66     18.00 o
  -2  10  10       70.47       77.44     13.09 o
  -1  10  10       54.02       39.40     13.57 o
   0  10  10       57.75       90.84     20.51 o
   1  10  10       37.31       39.17     11.81 o
   2  10  10        1.61        0.53     13.15 o
   3  10  10        7.85       11.67     13.21 o
 -15   1  11        6.11      -12.31     12.35 o
 -14   1  11       45.42       48.76      9.57 o
 -13   1  11       18.81       20.72      6.21 o
 -12   1  11        3.16        7.72      3.99 o
 -11   1  11       24.98       28.25      4.12 o
 -10   1  11        1.25        2.92      3.11 o
  -9   1  11       10.67        4.97      4.20 o
  -8   1  11      195.50      203.58      5.16 o
  -7   1  11       73.71       75.33      4.61 o
  -6   1  11        3.86       -0.36      1.72 o
  -5   1  11        2.80       10.22      2.21 o
  -4   1  11       55.66       74.36      2.62 o
  -3   1  11      336.05      376.79      8.34 o
  -2   1  11      346.59      356.43      7.33 o
  -1   1  11        6.64        6.50      1.94 o
   0   1  11      292.40      330.60      8.39 o
   1   1  11      177.77      193.90      5.57 o
   2   1  11       36.47       37.19      2.20 o
   3   1  11      104.51       95.02      4.59 o
   4   1  11      225.17      238.95     11.35 o
   5   1  11       21.76       18.65      2.61 o
   6   1  11      228.53      227.55     10.47 o
   7   1  11      119.39      136.07      6.31 o
   8   1  11        8.52        3.95      7.48 o
   9   1  11        1.76        3.95      4.82 o
  10   1  11        0.36       -2.31     14.12 o
  11   1  11        0.00       37.65     18.05 o
  12   1  11        0.18        1.84     25.08 o
 -14   2  11        0.31        0.05      8.41 o
 -13   2  11       12.43       16.61      7.11 o
 -12   2  11       14.90       14.15      3.23 o
 -11   2  11       43.78       40.74      4.78 o
 -10   2  11       13.53        8.63      2.96 o
  -9   2  11      753.30      780.37     14.70 o
  -8   2  11      634.57      626.87     11.93 o
  -7   2  11      131.93      128.11      4.19 o
  -6   2  11       10.65        4.31      2.18 o
  -5   2  11        3.42        3.03      1.12 o
  -4   2  11       21.58       16.60      1.42 o
  -3   2  11       43.64       50.67      2.22 o
  -2   2  11       70.91       64.62      3.24 o
  -1   2  11      133.88      172.23      4.59 o
   0   2  11       27.72       31.62      2.34 o
   1   2  11       11.67        2.96      2.95 o
   2   2  11       35.76       29.35      4.33 o
   3   2  11        9.82       10.87      1.90 o
   4   2  11       16.84       14.01      2.56 o
   5   2  11       10.61        9.46      2.42 o
   6   2  11       13.92       11.91      3.24 o
   7   2  11      165.83      157.81      4.50 o
   8   2  11        1.73       -3.03      3.03 o
   9   2  11       12.27        2.34      3.06 o
  10   2  11       29.08       -0.29     17.81 o
  11   2  11        0.01       19.04     14.05 o
 -14   3  11        3.76        9.95      7.40 o
 -13   3  11       90.57      110.64      9.59 o
 -12   3  11       86.68       84.17     11.96 o
 -11   3  11      243.67      267.17     15.24 o
 -10   3  11       16.60       17.14      3.24 o
  -9   3  11       91.01       96.84      3.90 o
  -8   3  11       76.54       74.88      4.55 o
  -7   3  11       51.73       38.95      2.88 o
  -6   3  11       85.77       78.14      2.41 o
  -5   3  11        0.33        2.36      1.62 o
  -4   3  11       60.24       63.31      2.14 o
  -3   3  11       64.05       62.77      3.40 o
  -2   3  11        2.66        3.63      2.01 o
  -1   3  11      120.28      108.82      3.87 o
   0   3  11      178.21      178.61      4.55 o
   1   3  11        4.62        3.13      1.95 o
   2   3  11      185.95      192.31      6.62 o
   3   3  11      246.07      258.54      7.71 o
   4   3  11      340.54      339.01      8.90 o
   5   3  11      102.12      103.18      3.52 o
   6   3  11      128.03      121.07      4.66 o
   7   3  11      205.09      203.56      5.18 o
   8   3  11       22.80       14.34      3.24 o
   9   3  11       30.63       25.93      3.93 o
  10   3  11        2.78        5.52      4.64 o
  11   3  11        0.27       -1.76     16.95 o
 -13   4  11        5.48        4.11      7.46 o
 -12   4  11        4.20       14.66      6.25 o
 -11   4  11       23.26       17.74      4.84 o
 -10   4  11        2.13        7.05      3.47 o
  -9   4  11       96.16       83.90      4.37 o
  -8   4  11      142.27      138.18      5.38 o
  -7   4  11      285.39      283.22      7.08 o
  -6   4  11      301.85      279.62      5.94 o
  -5   4  11       12.13       11.24      2.13 o
  -4   4  11        0.94        2.05      1.82 o
  -3   4  11        1.91        1.23      1.42 o
  -2   4  11      183.64      173.96      4.37 o
  -1   4  11      238.45      228.18      6.34 o
   0   4  11      545.20      516.95     10.95 o
   1   4  11      166.22      159.32      5.05 o
   2   4  11        1.05       -1.65      2.59 o
   3   4  11        2.39        1.92      2.15 o
   4   4  11       19.59       17.60      3.09 o
   5   4  11      119.95      122.18      4.46 o
   6   4  11        9.11       12.83      2.66 o
   7   4  11       35.59       26.35      3.56 o
   8   4  11        5.86        5.51      4.37 o
   9   4  11       17.56       22.06      5.87 o
  10   4  11        5.44       10.91     18.66 o
  11   4  11        0.27      -22.59     22.59 o
 -13   5  11       34.86       27.05     12.02 o
 -12   5  11        0.17       -5.55      6.87 o
 -11   5  11       15.41       13.44      6.50 o
 -10   5  11        3.37        3.71      4.31 o
  -9   5  11       49.39       38.07      4.14 o
  -8   5  11        3.14       -0.07      3.41 o
  -7   5  11       61.80       53.65      3.48 o
  -6   5  11       38.87       31.14      2.62 o
  -5   5  11      890.85      936.03     17.86 o
  -4   5  11      621.54      635.97     12.69 o
  -3   5  11      141.61      138.69      4.12 o
  -2   5  11      186.09      181.87      6.03 o
  -1   5  11      437.01      455.08      9.70 o
   0   5  11      395.45      369.08      9.92 o
   1   5  11      149.97      138.05      5.15 o
   2   5  11       63.24       55.47      6.46 o
   3   5  11       27.77       24.96      2.48 o
   4   5  11       86.42       86.46      3.36 o
   5   5  11       18.41        7.61      1.92 o
   6   5  11        0.01        5.38      2.63 o
   7   5  11        3.29        4.37      4.19 o
   8   5  11        2.78        1.43      3.87 o
   9   5  11        1.49       15.78      9.74 o
  10   5  11        6.94       26.35     18.83 o
 -12   6  11        3.76        1.71      7.25 o
 -11   6  11       10.76       17.04     10.03 o
 -10   6  11       57.85       56.97      8.12 o
  -9   6  11        0.65        1.49      7.80 o
  -8   6  11       32.55       23.80      4.46 o
  -7   6  11       14.34       10.62      4.84 o
  -6   6  11       18.86       13.48      2.95 o
  -5   6  11       86.77       84.92      4.01 o
  -4   6  11      329.21      332.55      7.48 o
  -3   6  11      410.97      382.30      9.18 o
  -2   6  11      425.03      396.99      9.93 o
  -1   6  11      128.62      109.81      4.94 o
   0   6  11      134.06      125.93      5.03 o
   1   6  11      168.27      131.25      5.39 o
   2   6  11       67.65       61.79      5.62 o
   3   6  11       31.69       31.34      4.84 o
   4   6  11       29.42       36.20      4.51 o
   5   6  11       54.18       61.30      4.98 o
   6   6  11       49.73       67.20      8.73 o
   7   6  11       24.64       35.54      6.22 o
   8   6  11       18.59       10.70      6.78 o
   9   6  11       42.84       50.47     13.04 o
 -11   7  11        0.20       -6.87      7.83 o
 -10   7  11        9.65       -6.40      6.56 o
  -9   7  11       11.79       11.20      8.29 o
  -8   7  11       27.99       19.01      7.07 o
  -7   7  11       27.73       19.59      4.89 o
  -6   7  11        3.16        5.09      3.33 o
  -5   7  11       72.23       66.59      4.41 o
  -4   7  11        3.21        1.48      2.67 o
  -3   7  11       13.84       11.32      4.63 o
  -2   7  11        0.00        3.32      3.63 o
  -1   7  11       23.78       18.98      3.96 o
   0   7  11       19.29       11.63      4.60 o
   1   7  11      185.56      180.75      7.55 o
   2   7  11      198.12      166.73      8.70 o
   3   7  11       83.29       70.86      6.57 o
   4   7  11        1.17        1.47      4.08 o
   5   7  11       23.14       23.02      7.16 o
   6   7  11       17.93        8.09      6.23 o
   7   7  11       14.21       20.42      9.78 o
   8   7  11        0.64        3.90     17.05 o
  -9   8  11        7.50        2.92      8.02 o
  -8   8  11        6.94       -3.29      7.81 o
  -7   8  11        2.12        5.15      7.96 o
  -6   8  11        3.66        6.00      6.94 o
  -5   8  11       21.71       15.75      4.41 o
  -4   8  11       76.95       78.51      5.25 o
  -3   8  11       43.35       41.12      7.30 o
  -2   8  11       78.20       88.62      8.33 o
  -1   8  11       84.87       73.54      7.87 o
   0   8  11       32.58       43.80     13.90 o
   1   8  11       55.16       44.04      8.24 o
   2   8  11       19.00       17.28      6.98 o
   3   8  11        9.65       12.21      9.02 o
   4   8  11       30.02       36.90      8.58 o
   5   8  11       27.95       31.94      8.10 o
   6   8  11       21.79       17.74      9.30 o
   7   8  11       50.35       53.14     19.51 o
  -8   9  11        8.15       16.97     13.57 o
  -7   9  11       23.49       33.00     10.13 o
  -6   9  11       39.80       34.61      7.82 o
  -5   9  11       75.36       87.43      9.29 o
  -4   9  11       61.85       56.19      8.89 o
  -3   9  11        0.03      -10.16     10.16 o
  -2   9  11        5.30       17.81     10.09 o
  -1   9  11       54.71       51.76      9.66 o
   0   9  11       21.92       30.50      9.52 o
   1   9  11       12.06       12.84      9.71 o
   2   9  11       41.03       43.17      8.19 o
   3   9  11       59.53       53.69     19.25 o
   4   9  11        7.54       18.14     15.16 o
   5   9  11       10.85       15.97     13.51 o
  -4  10  11       17.11       11.45     15.96 o
  -3  10  11        0.03       -9.68     15.90 o
  -2  10  11        5.06        7.31     11.73 o
  -1  10  11       27.82       10.72     12.98 o
   0  10  11        4.31       -6.95     15.08 o
   1  10  11       13.91       18.60     13.31 o
 -14   0  12      123.85      114.91     28.62 o
 -13   0  12      327.06      388.65     22.28 o
 -12   0  12        0.56       14.40     13.27 o
 -11   0  12      329.04      378.51     16.36 o
 -10   0  12      325.64      367.59     13.30 o
  -9   0  12      545.29      543.18     20.63 o
  -8   0  12      685.22      705.42     22.68 o
  -7   0  12      280.66      271.43     13.70 o
  -6   0  12     2427.25     2694.27     69.89 o
  -5   0  12      775.29      721.04     16.75 o
  -4   0  12     1234.26     1169.11     28.57 o
  -3   0  12     2704.90     2916.77     61.68 o
  -2   0  12     1597.07     1654.75     44.76 o
  -1   0  12      282.15      276.38      9.07 o
   0   0  12     2392.40     2400.07     77.29 o
   1   0  12      123.45      127.88     15.62 o
   2   0  12       17.02       14.27      2.72 o
   3   0  12      300.30      299.40     17.80 o
   4   0  12        0.07       -0.15      3.33 o
   6   0  12        0.61       -4.50      4.50 o
   7   0  12       41.50       37.24      5.06 o
   8   0  12      288.49      299.59     15.36 o
   9   0  12       27.50       33.80     15.85 o
  10   0  12       61.77       55.50     16.94 o
  11   0  12        1.09      -14.26     14.26 o
 -14   1  12       49.58       60.47      7.49 o
 -13   1  12       30.62       31.56      6.26 o
 -12   1  12       13.48       18.95      6.07 o
 -11   1  12      114.65      124.35      7.87 o
 -10   1  12      250.80      261.07      7.59 o
  -9   1  12       13.41       11.68      2.77 o
  -8   1  12        2.56        7.57      2.77 o
  -7   1  12      102.32      102.58      3.45 o
  -6   1  12      241.98      242.85      5.42 o
  -5   1  12        5.18        4.79      0.87 o
  -4   1  12      453.28      512.44      9.83 o
  -3   1  12      144.51      155.06      3.81 o
  -2   1  12      424.95      451.51      9.10 o
  -1   1  12      122.93      137.01      4.43 o
   0   1  12       39.60       64.06      4.00 o
   1   1  12       56.14       59.81      2.94 o
   2   1  12       57.03       63.52      3.13 o
   3   1  12       34.34       41.88      2.68 o
   4   1  12       28.27       19.95      2.30 o
   5   1  12        4.48        4.90      4.69 o
   6   1  12      734.79      786.12     27.02 o
   7   1  12      386.59      398.11     17.15 o
   8   1  12        5.38        5.92      4.49 o
   9   1  12        0.18       -8.31     11.85 o
  10   1  12        0.39      -14.01     20.27 o
  11   1  12       28.98       19.31     11.02 o
 -14   2  12       17.95       28.21      7.33 o
 -13   2  12      103.52      101.44      8.07 o
 -12   2  12       45.08       55.29      6.04 o
 -11   2  12      347.12      391.82     13.31 o
 -10   2  12       32.80       35.24      3.71 o
  -9   2  12       20.71       15.80      3.23 o
  -8   2  12      141.61      166.92      7.20 o
  -7   2  12      305.42      327.38      7.30 o
  -6   2  12     1370.29     1424.21     24.82 o
  -5   2  12      590.14      562.51      9.88 o
  -4   2  12      926.74      970.50     17.59 o
  -3   2  12      538.99      562.21     10.15 o
  -2   2  12      952.09      953.81     19.19 o
  -1   2  12      470.44      478.98     11.37 o
   0   2  12     1837.91     1954.74     45.59 o
   1   2  12     1290.34     1297.10     36.12 o
   2   2  12      419.64      426.75     16.74 o
   3   2  12      390.94      409.48     16.84 o
   4   2  12       24.37       32.93      3.56 o
   5   2  12      835.85      935.53     32.98 o
   6   2  12       26.57       20.36      5.85 o
   7   2  12       96.29       97.87      5.60 o
   8   2  12      239.60      247.24     10.62 o
   9   2  12      120.10      119.76     15.43 o
  11   2  12        0.21        0.15     22.95 o
 -14   3  12       62.66       56.75     10.81 o
 -13   3  12        7.03       10.63     11.04 o
 -12   3  12        0.36       -2.53      4.33 o
 -11   3  12       31.45       25.50      4.29 o
 -10   3  12      110.37      127.00      5.50 o
  -9   3  12        0.68        3.24      2.49 o
  -8   3  12       50.84       49.72      4.40 o
  -7   3  12      183.74      183.47      5.49 o
  -6   3  12      227.77      239.75      5.35 o
  -5   3  12       29.44       30.74      2.13 o
  -4   3  12       23.83       24.99      1.87 o
  -3   3  12       75.17       80.41      3.98 o
  -2   3  12      359.19      377.62      8.27 o
  -1   3  12      197.75      235.35      5.43 o
   0   3  12      146.24      146.21      4.48 o
   1   3  12       57.32       59.85      2.37 o
   2   3  12       23.54       28.74      4.69 o
   3   3  12        5.85        5.73      6.05 o
   4   3  12       31.35       46.10      4.64 o
   5   3  12       14.06       14.84      3.40 o
   6   3  12        0.18       -1.61      1.61 o
   7   3  12       28.61       28.47      4.09 o
   8   3  12       45.12       39.27      4.16 o
   9   3  12       11.60       11.75      4.04 o
  10   3  12       10.56       16.39     14.10 o
  11   3  12       46.46       34.03     29.06 o
 -13   4  12       27.61       32.71      9.31 o
 -12   4  12       30.41       27.49     11.19 o
 -11   4  12        0.15        2.86      5.25 o
 -10   4  12        5.76        0.51      3.72 o
  -9   4  12      268.83      284.65      8.19 o
  -8   4  12      116.60      116.22      5.38 o
  -7   4  12        4.00        7.47      1.77 o
  -6   4  12       44.50       39.38      2.49 o
  -5   4  12       22.02       27.83      2.02 o
  -4   4  12      890.74      946.34     18.87 o
  -3   4  12        0.11        2.48      2.20 o
  -2   4  12     1191.90     1295.11     23.27 o
  -1   4  12     1110.51     1116.87     23.15 o
   0   4  12      238.32      255.10      6.63 o
   1   4  12      935.59      945.11     21.27 o
   2   4  12      566.62      584.73     13.74 o
   3   4  12     1161.99     1161.33     30.79 o
   4   4  12      401.80      397.27      9.85 o
   5   4  12      144.17      138.61      4.83 o
   6   4  12      109.89      114.20      3.87 o
   7   4  12      161.90      176.18      6.76 o
   8   4  12       25.34        8.07      6.98 o
   9   4  12       77.24       82.10     12.64 o
  10   4  12      113.51      130.03     23.23 o
 -13   5  12       71.44       57.30     13.52 o
 -12   5  12       19.31       14.39      8.30 o
 -11   5  12        0.19       -9.24      9.24 o
 -10   5  12        6.38       11.92      5.53 o
  -9   5  12       71.85       72.86      5.09 o
  -8   5  12       11.18        6.01      3.97 o
  -7   5  12        0.85        1.83      2.06 o
  -6   5  12       21.49       17.55      2.69 o
  -5   5  12       74.43       71.14      2.90 o
  -4   5  12      133.68      137.65      4.23 o
  -3   5  12        2.98        0.47      2.08 o
  -2   5  12      104.49      112.86      4.05 o
  -1   5  12       81.69       78.04      3.36 o
   0   5  12       16.71       17.06      2.73 o
   1   5  12       70.89       62.85      7.06 o
   2   5  12       40.82       36.83      3.87 o
   3   5  12       15.88       14.45      2.25 o
   4   5  12        0.56        2.71      3.63 o
   5   5  12       10.07        4.66      3.65 o
   6   5  12       90.08       86.88      4.90 o
   7   5  12       10.29       12.96      9.93 o
   8   5  12        4.04        5.74     13.60 o
   9   5  12       10.40       27.19     19.82 o
 -12   6  12       13.82        2.46     18.14 o
 -11   6  12       41.32       47.49      9.80 o
 -10   6  12       64.95       69.32      8.92 o
  -9   6  12      102.76       87.18      6.31 o
  -8   6  12        0.28        1.13      4.40 o
  -7   6  12      130.07      125.80      4.94 o
  -6   6  12       38.25       44.15      5.09 o
  -5   6  12        0.19       -0.39      3.32 o
  -4   6  12      338.69      339.09      8.22 o
  -3   6  12       35.96       35.26      3.01 o
  -2   6  12      423.82      453.68     12.01 o
  -1   6  12      169.26      182.68      5.92 o
   0   6  12      129.13      136.76      5.45 o
   1   6  12      812.16      805.33     21.36 o
   2   6  12      125.61      121.63      5.77 o
   3   6  12      215.99      203.36      9.34 o
   4   6  12      181.86      185.54      7.82 o
   5   6  12       86.59       91.59      8.15 o
   6   6  12      132.82      128.22      9.63 o
   7   6  12       90.59       93.42      9.18 o
   8   6  12        9.21      -14.59     14.59 o
   9   6  12       42.94       30.67     19.67 o
 -11   7  12        6.24       -0.32     20.46 o
 -10   7  12        3.36        5.69      8.97 o
  -9   7  12        8.64       16.57      6.82 o
  -8   7  12        4.13        7.38     12.07 o
  -7   7  12        0.76        2.54      5.28 o
  -6   7  12       10.51        9.66      3.36 o
  -5   7  12        6.41        1.69      3.37 o
  -4   7  12       42.79       37.37      4.29 o
  -3   7  12       87.12       87.41      4.90 o
  -2   7  12       64.01       46.64      4.15 o
  -1   7  12        0.05       -4.38      4.73 o
   0   7  12        0.00       -1.71      4.81 o
   1   7  12       22.71       16.49      5.46 o
   2   7  12       25.79       30.48      6.05 o
   3   7  12        0.01        1.83      6.21 o
   4   7  12        0.01       -5.50      5.60 o
   5   7  12        2.48       -7.35      7.35 o
   6   7  12        0.02        5.45      5.56 o
   7   7  12        5.68        7.83     15.87 o
  -9   8  12       45.65       59.42     12.51 o
  -8   8  12       20.65       10.34      8.12 o
  -7   8  12       42.81       43.07     10.72 o
  -6   8  12       89.89       89.74      7.68 o
  -5   8  12       45.03       48.99     11.10 o
  -4   8  12      121.88      116.06      7.94 o
  -3   8  12      114.42      114.25      8.58 o
  -2   8  12      100.02      101.91      7.01 o
  -1   8  12       57.91       56.95      7.86 o
   0   8  12       94.03       97.74     14.00 o
   1   8  12       54.80       40.87      7.61 o
   2   8  12       26.98       38.09     14.80 o
   3   8  12       88.83      114.07     18.13 o
   4   8  12       19.35       28.32      7.37 o
   5   8  12       35.03       46.97     17.38 o
   6   8  12       65.87       64.98     15.93 o
  -7   9  12       12.86       14.52     24.38 o
  -6   9  12       11.76       14.27      9.59 o
  -5   9  12       13.53       17.25      6.97 o
  -4   9  12       11.98       14.69      9.59 o
  -3   9  12        8.17       10.48      7.85 o
  -2   9  12        4.32       13.05     10.33 o
  -1   9  12        9.48        3.43      7.81 o
   0   9  12        0.98        4.37     10.32 o
   1   9  12        1.09       -4.67     12.10 o
   2   9  12       25.64       32.45      9.34 o
   3   9  12        0.04       -1.52      9.81 o
   4   9  12       46.78       36.46     18.45 o
  -2  10  12       81.17       97.73     18.55 o
  -1  10  12       56.46       57.43     21.51 o
 -14   1  13       44.16       50.66      6.96 o
 -13   1  13       23.03       15.38      5.68 o
 -12   1  13        0.27        7.75      4.98 o
 -11   1  13       14.69       13.61      4.80 o
 -10   1  13       12.90        9.91      4.24 o
  -9   1  13       66.41       70.30      3.82 o
  -8   1  13       29.28       27.84      2.62 o
  -7   1  13       14.10       11.34      2.37 o
  -6   1  13       49.73       50.62      3.38 o
  -5   1  13       18.70       15.72      1.47 o
  -4   1  13       53.56       43.44      2.39 o
  -3   1  13      295.15      324.47      6.18 o
  -2   1  13        6.32        3.71      2.39 o
  -1   1  13       20.85       22.60      2.17 o
   0   1  13        6.67        8.40      4.28 o
   1   1  13        1.85        3.85      2.68 o
   2   1  13        1.18        3.74      2.76 o
   3   1  13       38.80       39.89      4.85 o
   4   1  13       83.77       77.82      5.94 o
   5   1  13        3.34        4.71      2.55 o
   6   1  13       85.90       76.90      6.31 o
   7   1  13       18.16       14.98      3.59 o
   8   1  13        0.21       -3.86      5.75 o
   9   1  13        1.41        0.14     21.46 o
  10   1  13        0.21       -9.14     18.58 o
  11   1  13        0.42        8.89     13.81 o
 -14   2  13        0.04       -5.66      5.66 o
 -13   2  13        2.80       -0.11      4.86 o
 -12   2  13       53.48       44.89      6.67 o
 -11   2  13       26.98       33.15      5.16 o
 -10   2  13       25.62       24.68      3.78 o
  -9   2  13      139.55      134.84      4.76 o
  -8   2  13      374.56      383.06      8.99 o
  -7   2  13      185.59      178.15      5.11 o
  -6   2  13      326.20      333.68      7.41 o
  -5   2  13      301.77      293.67      5.79 o
  -4   2  13      405.95      378.36      8.53 o
  -3   2  13      311.87      304.79      7.29 o
  -2   2  13      345.56      315.97      7.74 o
  -1   2  13      146.69      157.80      5.17 o
   0   2  13        0.12       -0.21      4.67 o
   1   2  13       11.57       10.01      2.32 o
   2   2  13        2.27        4.45      2.94 o
   3   2  13       10.67       11.36      2.33 o
   4   2  13      155.13      140.62     10.42 o
   5   2  13        0.01       -2.09      3.02 o
   6   2  13        2.77       -2.22      3.68 o
   7   2  13       33.55       29.17      5.01 o
   8   2  13        4.46       -5.90      6.32 o
   9   2  13        2.10       -7.31     12.62 o
  10   2  13        0.52      -15.30     15.30 o
 -14   3  13       56.53       28.97     42.68 o
 -13   3  13        4.31        7.17      7.01 o
 -12   3  13        0.02        9.69      6.65 o
 -11   3  13       69.63       68.40      8.39 o
 -10   3  13       25.40       21.88      3.84 o
  -9   3  13       52.38       40.27      5.73 o
  -8   3  13       27.02       33.09      3.67 o
  -7   3  13        9.19       13.46      2.33 o
  -6   3  13       87.88       91.43      2.77 o
  -5   3  13      210.91      223.81      5.41 o
  -4   3  13      143.58      155.31      4.13 o
  -3   3  13     1760.17     1902.32     37.82 o
  -2   3  13       12.76       11.27      2.49 o
  -1   3  13      155.95      160.83      5.10 o
   0   3  13      193.45      191.26      6.04 o
   1   3  13      124.44      139.53      7.72 o
   2   3  13       86.52       86.18      4.45 o
   3   3  13      157.24      153.65      8.68 o
   4   3  13       17.97       13.68      2.93 o
   5   3  13        0.23        4.25      3.22 o
   6   3  13       21.89       12.74      3.35 o
   7   3  13        7.19       -2.35      4.87 o
   8   3  13        3.56        4.36      7.65 o
   9   3  13       10.99       14.46     13.76 o
  10   3  13        6.99       36.34     24.44 o
 -13   4  13        3.01        2.38      7.59 o
 -12   4  13        4.26       -1.60      6.98 o
 -11   4  13       47.50       52.25      7.66 o
 -10   4  13       14.24       13.95      3.84 o
  -9   4  13       55.61       60.31      4.15 o
  -8   4  13       37.67       38.41      3.25 o
  -7   4  13        4.77        4.35      1.79 o
  -6   4  13       25.91       24.88      2.36 o
  -5   4  13       20.32       11.27      2.32 o
  -4   4  13      561.21      557.81     11.18 o
  -3   4  13      598.30      591.64     11.59 o
  -2   4  13        0.49       -2.00      2.00 o
  -1   4  13      202.50      202.28      6.00 o
   0   4  13       26.66       20.16      1.90 o
   1   4  13      348.80      361.84     10.05 o
   2   4  13       46.11       46.97      4.18 o
   3   4  13        0.55        1.50      3.96 o
   4   4  13       29.69       21.57      3.34 o
   5   4  13       39.20       37.17      3.27 o
   6   4  13        0.80        0.48      3.03 o
   7   4  13        2.99       -0.81      3.02 o
   8   4  13       21.11       26.75      7.40 o
   9   4  13        0.03      -18.83     18.83 o
 -12   5  13       24.69       18.13     14.02 o
 -11   5  13        5.39        8.64      6.19 o
 -10   5  13        0.47       -2.36      5.09 o
  -9   5  13        0.43       -1.21      4.93 o
  -8   5  13       25.90       24.79      3.79 o
  -7   5  13        7.03        7.62      2.31 o
  -6   5  13        0.00        2.24      2.25 o
  -5   5  13       17.19       17.60      2.58 o
  -4   5  13       46.32       47.17      5.14 o
  -3   5  13        0.01        1.10      2.09 o
  -2   5  13      110.79      109.54      3.95 o
  -1   5  13      129.81      107.60      4.14 o
   0   5  13      113.17       95.48      4.10 o
   1   5  13       11.64       12.79      2.84 o
   2   5  13       49.61       46.67      5.12 o
   3   5  13      204.09      185.42      5.22 o
   4   5  13       33.58       27.09      3.49 o
   5   5  13       11.39       10.14      3.03 o
   6   5  13        1.45        3.05      4.78 o
   7   5  13       14.35       20.81     14.03 o
   8   5  13       10.49        8.60     10.54 o
   9   5  13       42.61       30.55     20.71 o
 -11   6  13        3.10       -1.06      7.08 o
 -10   6  13        0.53       12.14      6.51 o
  -9   6  13        0.01       -5.74      5.74 o
  -8   6  13       27.39       36.69      7.65 o
  -7   6  13       71.65       59.07      4.64 o
  -6   6  13        0.31        5.70      3.09 o
  -5   6  13       93.18       81.90      3.85 o
  -4   6  13        1.75       -2.10      2.85 o
  -3   6  13       46.90       40.57      3.72 o
  -2   6  13       17.52        9.07      3.35 o
  -1   6  13        0.01        5.36      3.77 o
   0   6  13       79.53       71.97      4.03 o
   1   6  13      122.39      107.17      5.71 o
   2   6  13        0.02        1.70      4.51 o
   3   6  13        2.36        4.11      3.56 o
   4   6  13       77.47       71.80      5.52 o
   5   6  13      110.78       80.64      7.70 o
   6   6  13        0.84        3.43      4.17 o
   7   6  13       25.37        9.85     13.51 o
   8   6  13       13.27       35.85     24.92 o
 -10   7  13        3.92       18.90     10.56 o
  -9   7  13        0.29        2.09      7.63 o
  -8   7  13       27.88       18.53      8.65 o
  -7   7  13       79.08       72.24      7.60 o
  -6   7  13       14.80       17.96      4.90 o
  -5   7  13       35.68       31.78      5.38 o
  -4   7  13        5.95        4.28      3.14 o
  -3   7  13        3.90        7.30      4.37 o
  -2   7  13       68.89       50.69      5.21 o
  -1   7  13       89.69       83.40      5.13 o
   0   7  13        0.63       -3.46      4.73 o
   1   7  13      108.33      111.59      8.39 o
   2   7  13       22.98       30.09      7.26 o
   3   7  13       18.25       10.66      5.18 o
   4   7  13        4.74       -0.52      5.60 o
   5   7  13       12.46        6.56      7.72 o
   6   7  13        9.70        8.39     15.68 o
   7   7  13       17.19       21.48     14.63 o
  -9   8  13        7.99      -17.50     20.08 o
  -8   8  13       28.05       31.94     10.12 o
  -7   8  13       31.59       27.80      6.62 o
  -6   8  13        9.27        8.15      5.59 o
  -5   8  13       41.96       49.34      7.38 o
  -4   8  13       40.27       52.04      8.05 o
  -3   8  13        3.57       -2.49      9.99 o
  -2   8  13       35.96       39.10      7.27 o
  -1   8  13       18.68       22.23      7.77 o
   0   8  13        6.67       15.94     17.56 o
   1   8  13       31.98       45.45     10.08 o
   2   8  13       50.12       59.50      7.94 o
   3   8  13       49.30       60.57     12.36 o
   4   8  13       28.02       10.83      7.37 o
   5   8  13       24.55       13.88     11.83 o
  -6   9  13        2.70       -5.07     11.26 o
  -5   9  13        0.00       25.70     11.42 o
  -4   9  13        0.05       -3.52      8.26 o
  -3   9  13        0.72       12.63      9.05 o
  -2   9  13        8.63        1.64      8.41 o
  -1   9  13       15.33       25.03     10.98 o
   0   9  13       15.53       13.03     14.27 o
   1   9  13       18.32       32.61     15.32 o
   2   9  13       12.26       18.14     12.74 o
   3   9  13        3.06       29.06     13.53 o
 -14   0  14       29.73        9.84     12.89 o
 -13   0  14        6.94        6.33      8.21 o
 -12   0  14      158.83      146.99     17.29 o
 -11   0  14      210.99      222.70     15.32 o
 -10   0  14      363.43      420.70     24.53 o
  -9   0  14      371.57      404.04     13.68 o
  -8   0  14      376.62      386.52     14.53 o
  -7   0  14     1083.93     1125.68     33.94 o
  -6   0  14     1123.04     1105.39     34.85 o
  -5   0  14      671.51      660.29     18.05 o
  -4   0  14      709.44      754.12     22.43 o
  -3   0  14      838.21      882.88     21.62 o
  -2   0  14       89.62       69.33      3.69 o
  -1   0  14      995.09     1052.42     31.99 o
   0   0  14     1734.15     1811.32     59.76 o
   1   0  14      169.66      187.76      8.18 o
   2   0  14        6.34        1.31      4.36 o
   3   0  14        2.46       -2.73      5.09 o
   4   0  14      559.89      580.57     30.18 o
   5   0  14       44.70       43.46      6.35 o
   6   0  14      227.91      239.06     14.70 o
   7   0  14       23.05       10.41      6.87 o
   8   0  14       78.90       94.74     14.58 o
   9   0  14        1.06       11.66     11.98 o
  10   0  14        3.55       21.27     21.07 o
 -14   1  14        9.19       16.74      7.29 o
 -13   1  14       23.90       33.70      6.26 o
 -12   1  14        3.00       -3.18      5.12 o
 -11   1  14        0.00        5.09      4.40 o
 -10   1  14       20.43       22.79      4.52 o
  -9   1  14        0.88        2.54      4.06 o
  -8   1  14       11.56       11.56      3.46 o
  -7   1  14        0.21       -2.41      2.41 o
  -6   1  14       19.12       24.12      2.18 o
  -5   1  14       30.88       32.42      2.00 o
  -4   1  14      346.85      339.22      6.89 o
  -3   1  14      340.93      364.34      7.87 o
  -2   1  14      142.83      144.47      4.61 o
  -1   1  14       17.75       15.62      2.30 o
   0   1  14       13.94       14.34      2.13 o
   1   1  14        0.45       -2.68      2.68 o
   2   1  14      276.24      303.38     11.34 o
   3   1  14      169.00      167.15      7.45 o
   4   1  14      143.97      150.10      9.10 o
   5   1  14      477.04      506.34     23.86 o
   6   1  14      113.00      108.64      5.13 o
   7   1  14      403.48      445.97     19.44 o
   8   1  14       53.41       45.89     16.61 o
   9   1  14       27.00       27.37     19.00 o
  10   1  14       73.39       69.48     16.48 o
 -14   2  14       50.61       26.59     11.89 o
 -13   2  14        6.87       13.50      5.58 o
 -12   2  14       41.60       48.31      6.32 o
 -11   2  14      180.21      198.08      9.28 o
 -10   2  14      397.16      413.01     14.08 o
  -9   2  14      326.37      289.02     11.21 o
  -8   2  14      171.84      150.86      6.50 o
  -7   2  14      314.79      327.74      8.23 o
  -6   2  14      353.97      358.40      7.88 o
  -5   2  14      243.55      239.64      5.21 o
  -4   2  14      111.17       91.32      3.71 o
  -3   2  14      377.72      382.64     14.47 o
  -2   2  14      235.10      240.98      7.46 o
  -1   2  14      160.04      143.45      5.38 o
   0   2  14        9.10        8.09      2.69 o
   1   2  14       19.29       16.58      2.57 o
   2   2  14       79.82       70.85      4.01 o
   3   2  14       69.67       68.35      3.55 o
   4   2  14      272.92      282.19      8.71 o
   5   2  14       59.76       71.67      9.86 o
   6   2  14        9.31        5.82      4.05 o
   7   2  14        3.34        1.80      5.91 o
   8   2  14       32.97       20.59     15.26 o
   9   2  14       41.05       43.22     15.35 o
  10   2  14        1.28      -13.89     21.54 o
 -13   3  14        1.48        9.48      8.21 o
 -12   3  14        4.08       -0.99      6.55 o
 -11   3  14        6.70        5.21      7.18 o
 -10   3  14        2.58        1.45      5.36 o
  -9   3  14      130.40      135.03      6.04 o
  -8   3  14       14.53       15.04      3.20 o
  -7   3  14       86.29       80.03      4.41 o
  -6   3  14       13.38       11.84      1.46 o
  -5   3  14      132.18      144.88      4.32 o
  -4   3  14        0.88        1.52      1.70 o
  -3   3  14      126.71      115.18      4.29 o
  -2   3  14       52.88       53.39      2.77 o
  -1   3  14       24.64       19.02      3.60 o
   0   3  14      222.29      228.85      9.16 o
   1   3  14      436.99      489.95     15.95 o
   2   3  14      632.01      693.44     21.40 o
   3   3  14      423.38      430.44     14.29 o
   4   3  14       85.51       87.62      4.71 o
   5   3  14      206.43      204.40      8.43 o
   6   3  14      138.53      167.82     12.18 o
   7   3  14       99.89      121.87     10.83 o
   8   3  14       10.02        1.01     13.91 o
   9   3  14       46.40       51.21     22.06 o
 -13   4  14       56.63       62.67     10.15 o
 -12   4  14      104.61      109.02     20.49 o
 -11   4  14      138.72      147.56     10.75 o
 -10   4  14       35.71       39.63      7.05 o
  -9   4  14       25.26       31.18      5.83 o
  -8   4  14      128.85      135.89      6.30 o
  -7   4  14      135.04      132.91      4.60 o
  -6   4  14       55.70       53.98      2.98 o
  -5   4  14      179.27      200.27      5.57 o
  -4   4  14        0.12       -0.28      2.42 o
  -3   4  14       59.12       55.59      3.31 o
  -2   4  14        1.94        3.72      1.99 o
  -1   4  14        3.75       -1.24      1.89 o
   0   4  14        2.42        4.25      2.45 o
   1   4  14        1.58       -1.37      2.78 o
   2   4  14        0.25        5.93      3.19 o
   3   4  14       11.65       20.54      3.50 o
   4   4  14       33.68       37.58      3.98 o
   5   4  14      103.52       96.33      4.35 o
   6   4  14      211.94      199.45     11.18 o
   7   4  14       48.81       22.86     13.35 o
   8   4  14       37.32       23.18     10.35 o
   9   4  14       59.85       62.64     16.83 o
 -12   5  14       24.80       27.28     12.52 o
 -11   5  14        0.74       23.40     11.65 o
 -10   5  14        2.47        7.27      7.43 o
  -9   5  14       97.49       86.32      8.26 o
  -8   5  14       63.93       66.55      4.72 o
  -7   5  14      134.42      157.92      5.54 o
  -6   5  14       25.27       23.23      3.19 o
  -5   5  14       36.71       31.92      3.32 o
  -4   5  14      182.99      176.16      4.73 o
  -3   5  14      199.90      181.87      5.57 o
  -2   5  14      115.17      106.41      5.70 o
  -1   5  14       36.63       36.08      2.67 o
   0   5  14      284.45      286.49      8.43 o
   1   5  14      138.00      146.87      5.28 o
   2   5  14       48.04       39.80      2.35 o
   3   5  14      203.70      174.42      6.70 o
   4   5  14       66.71       67.87      4.48 o
   5   5  14       63.66       59.99      5.96 o
   6   5  14       33.76       28.78      7.90 o
   7   5  14        1.97       16.17     13.26 o
   8   5  14        2.38       18.93     13.11 o
 -11   6  14       23.94       19.42     13.42 o
 -10   6  14       75.19       95.54     10.06 o
  -9   6  14       77.76      100.20     10.80 o
  -8   6  14       49.87       48.83      7.18 o
  -7   6  14       52.71       49.22      4.98 o
  -6   6  14       36.64       38.66      4.31 o
  -5   6  14      140.81      135.63      5.38 o
  -4   6  14       95.24      103.55      4.08 o
  -3   6  14       67.40       76.56      4.15 o
  -2   6  14       46.43       49.68      3.94 o
  -1   6  14       42.17       30.93      4.96 o
   0   6  14        2.97        6.68      3.40 o
   1   6  14       96.26       89.32      4.77 o
   2   6  14       53.69       68.98      5.90 o
   3   6  14       17.80       21.83      3.77 o
   4   6  14        0.23        1.20      4.77 o
   5   6  14       21.90       29.02      7.89 o
   6   6  14      163.51      131.92     17.19 o
   7   6  14       78.43       68.74     16.29 o
 -10   7  14       34.45       24.78      9.46 o
  -9   7  14       15.73       16.92     14.21 o
  -8   7  14        1.83        4.73      9.15 o
  -7   7  14       87.55       81.72      7.64 o
  -6   7  14        4.60       12.97      5.35 o
  -5   7  14        0.66        9.88      6.16 o
  -4   7  14       19.31       23.47      6.15 o
  -3   7  14        0.03        5.90      5.07 o
  -2   7  14        6.43       -0.51      4.23 o
  -1   7  14       20.44        9.34      5.23 o
   0   7  14       55.89       43.44      5.73 o
   1   7  14        9.32        6.39     10.00 o
   2   7  14        2.02        0.39      6.94 o
   3   7  14       13.88       13.97      5.27 o
   4   7  14        4.58        7.89      8.61 o
   5   7  14        3.15      -12.57     12.57 o
   6   7  14        1.11      -12.57     15.39 o
  -8   8  14       83.43       71.36      9.18 o
  -7   8  14       60.05       63.34     10.90 o
  -6   8  14        9.07       14.22      8.98 o
  -5   8  14       28.11       27.84      6.95 o
  -4   8  14      114.57      136.23     14.89 o
  -3   8  14      130.63      123.94     10.44 o
  -2   8  14       54.41       45.12      9.57 o
  -1   8  14       14.33        7.72     11.90 o
   0   8  14       43.28       34.79     11.22 o
   1   8  14       40.50       38.80     10.88 o
   2   8  14       32.58       41.27      9.63 o
   3   8  14        7.37       13.69      9.20 o
   4   8  14        1.39       10.21     36.46 o
  -5   9  14        0.98       -4.37     10.19 o
  -4   9  14       31.72       16.14      8.44 o
  -3   9  14       40.20       30.04     14.64 o
  -2   9  14        8.04       14.36     18.18 o
  -1   9  14       12.01       28.06     14.24 o
   0   9  14       12.29       18.12     13.59 o
   1   9  14        4.79       29.50     13.47 o
 -13   1  15        4.17       -2.69      6.51 o
 -12   1  15        8.49       15.99      6.89 o
 -11   1  15        9.53       12.18      4.97 o
 -10   1  15        7.18        1.81      3.81 o
  -9   1  15       28.10       26.61      4.68 o
  -8   1  15        0.24        0.20      2.81 o
  -7   1  15        6.54        5.55      3.34 o
  -6   1  15       69.14       63.04      3.01 o
  -5   1  15       60.04       48.61      2.41 o
  -4   1  15       52.23       56.03      2.61 o
  -3   1  15       11.91        7.41      2.17 o
  -2   1  15      111.55      101.47      3.78 o
  -1   1  15       84.56       88.35      5.87 o
   0   1  15       76.82       79.43      3.71 o
   1   1  15      104.46      104.88      8.50 o
   2   1  15       27.98       30.52      3.27 o
   3   1  15       50.75       49.16      4.15 o
   4   1  15       71.80       67.75      5.55 o
   5   1  15       27.42       28.08      4.87 o
   6   1  15        9.70       12.87      8.40 o
   7   1  15       15.95       14.45      6.36 o
   8   1  15        3.08       -5.36     13.14 o
   9   1  15        0.20       -8.50     15.61 o
 -13   2  15        0.03       -8.29      8.29 o
 -12   2  15       17.02        8.23      5.67 o
 -11   2  15        9.19       14.80      4.92 o
 -10   2  15       74.18       60.83      6.37 o
  -9   2  15        8.06        4.50      4.46 o
  -8   2  15        1.71        3.24      3.97 o
  -7   2  15       33.05       25.61      2.58 o
  -6   2  15       65.66       69.40      3.55 o
  -5   2  15       20.90       11.25      2.45 o
  -4   2  15      783.26      833.85     18.62 o
  -3   2  15      347.59      348.96      9.09 o
  -2   2  15        0.51        1.84      2.05 o
  -1   2  15      253.58      259.12      9.71 o
   0   2  15      251.40      243.43     11.15 o
   1   2  15      150.41      148.58      5.41 o
   2   2  15       97.04      102.56      4.84 o
   3   2  15       52.59       58.05      3.46 o
   4   2  15       11.06        9.06      3.94 o
   5   2  15       92.72      103.05      7.03 o
   6   2  15       11.72        7.28      5.59 o
   7   2  15        3.16       -4.67      8.89 o
   8   2  15        0.86       20.77     20.26 o
 -13   3  15        5.88       -0.31      7.85 o
 -12   3  15       12.99       30.49     10.90 o
 -11   3  15       50.37       44.32      6.33 o
 -10   3  15        6.78       -2.49      7.43 o
  -9   3  15      130.70      119.14      7.10 o
  -8   3  15        8.48        2.16      4.95 o
  -7   3  15       23.14       26.32      2.79 o
  -6   3  15       17.28       16.27      1.98 o
  -5   3  15       43.71       42.31      2.90 o
  -4   3  15        0.01       -1.73      2.56 o
  -3   3  15       28.33       21.67      2.70 o
  -2   3  15      260.28      247.89      7.54 o
  -1   3  15      144.84      136.24      4.88 o
   0   3  15       59.00       52.45      3.67 o
   1   3  15       31.11       40.26      4.54 o
   2   3  15      149.37      141.02      6.92 o
   3   3  15       72.81       71.71      4.34 o
   4   3  15        0.17        1.30      2.99 o
   5   3  15        3.14        4.61      4.39 o
   6   3  15        6.61       -6.40     12.38 o
   7   3  15        6.55       21.28     13.80 o
   8   3  15        5.83       -1.76     16.57 o
   9   3  15        1.86      -17.27     17.27 o
 -12   4  15       16.77        3.23      9.68 o
 -11   4  15        3.68       -2.37      6.34 o
 -10   4  15       52.77       46.16      7.96 o
  -9   4  15       78.29       66.04      5.51 o
  -8   4  15      112.48       89.34      6.28 o
  -7   4  15       69.35       50.66      3.93 o
  -6   4  15        3.50       -1.39      2.43 o
  -5   4  15       36.46       43.44      2.84 o
  -4   4  15      208.90      199.60      5.40 o
  -3   4  15      250.46      228.47      6.84 o
  -2   4  15        0.44       -0.22      2.37 o
  -1   4  15       25.38       23.18      3.95 o
   0   4  15       45.26       44.31      3.24 o
   1   4  15       31.67       26.67      4.54 o
   2   4  15        0.02       -2.55      3.54 o
   3   4  15       85.34       76.88      4.89 o
   4   4  15       20.37       17.34      4.09 o
   5   4  15       34.42       31.73      4.55 o
   6   4  15        2.63        1.20      6.59 o
   7   4  15        7.93        7.72     16.19 o
   8   4  15        1.87       -4.21     14.15 o
 -11   5  15        0.45       -7.96      7.96 o
 -10   5  15        2.01       -8.36     14.32 o
  -9   5  15        9.86       13.36      7.19 o
  -8   5  15       17.41       20.43      5.37 o
  -7   5  15       13.49       13.10      3.54 o
  -6   5  15        0.38        2.81      3.35 o
  -5   5  15       25.61       26.95      2.76 o
  -4   5  15       29.13       28.73      2.86 o
  -3   5  15       15.92        8.94      3.15 o
  -2   5  15       38.72       39.58      3.40 o
  -1   5  15       38.49       38.26      4.42 o
   0   5  15       63.65       48.44      4.71 o
   1   5  15        5.52        2.39      3.45 o
   2   5  15       12.10       15.60      1.86 o
   3   5  15       34.91       29.02      5.88 o
   4   5  15       76.35       93.85     13.67 o
   5   5  15       31.56       11.93      7.70 o
   6   5  15       17.27       25.67      8.20 o
   7   5  15       34.92        8.64     13.28 o
 -10   6  15       15.14       16.99     13.21 o
  -9   6  15       68.22       78.22     10.40 o
  -8   6  15       80.76       81.67      9.64 o
  -7   6  15        1.06        2.48      4.97 o
  -6   6  15       13.45       10.48      5.16 o
  -5   6  15       28.39       31.17      4.68 o
  -4   6  15       59.40       49.36      5.48 o
  -3   6  15        3.64        8.30      5.40 o
  -2   6  15       71.92       75.82      4.36 o
  -1   6  15      115.62      113.59      9.09 o
   0   6  15       36.93       39.56      4.70 o
   1   6  15       99.91       85.17      7.35 o
   2   6  15        0.03       -3.09      5.56 o
   3   6  15        8.98        9.87      4.50 o
   4   6  15        0.18        4.03      8.23 o
   5   6  15        6.28       11.08     10.69 o
   6   6  15        0.02       -0.37     10.92 o
  -9   7  15        5.28        5.02     10.63 o
  -8   7  15        0.83       -7.79      7.79 o
  -7   7  15        1.40        4.93      6.60 o
  -6   7  15        6.98        3.25      5.90 o
  -5   7  15       90.04       98.82      8.38 o
  -4   7  15       42.85       42.13      7.93 o
  -3   7  15        2.32        3.78      4.83 o
  -2   7  15        0.07        1.14      4.63 o
  -1   7  15        5.20        3.59      4.75 o
   0   7  15        5.32        3.02      5.33 o
   1   7  15        0.25        0.68      7.55 o
   2   7  15        6.23        5.95      9.52 o
   3   7  15        8.18       -0.41     13.14 o
   4   7  15       15.05       -1.41      7.36 o
   5   7  15        5.01       20.96      9.38 o
  -7   8  15       17.50       23.75     13.49 o
  -6   8  15        1.52       15.76     10.58 o
  -5   8  15        6.35       -6.13      8.48 o
  -4   8  15        1.84       -2.34      8.49 o
  -3   8  15        4.91        9.62      7.71 o
  -2   8  15       46.47       59.57     13.62 o
  -1   8  15        7.23        8.21      7.23 o
   0   8  15       35.92       43.77     10.76 o
   1   8  15       19.03       -7.39     10.88 o
   2   8  15        8.64       -4.60     28.79 o
   3   8  15       32.52       17.28     14.66 o
 -13   0  16       24.01       39.57     11.99 o
 -12   0  16      123.17      145.83     18.44 o
 -11   0  16      146.06      167.47     12.50 o
 -10   0  16      136.99      127.39      8.91 o
  -9   0  16       59.65       67.76      5.95 o
  -8   0  16       61.69       59.61      5.84 o
  -7   0  16       87.70       88.67      5.68 o
  -6   0  16      133.84      139.99      4.93 o
  -5   0  16        3.87        0.27      2.54 o
  -4   0  16       85.95       70.66      4.10 o
  -3   0  16      193.06      202.21      8.06 o
  -2   0  16      457.09      492.75     14.89 o
  -1   0  16      288.01      289.53     11.15 o
   0   0  16      389.30      430.99     20.15 o
   1   0  16      577.36      617.25     22.59 o
   2   0  16      634.60      681.91     29.95 o
   3   0  16      807.80      862.21     36.73 o
   4   0  16      148.65      168.30     10.35 o
   5   0  16        9.86       15.14      7.31 o
   6   0  16      203.42      216.37     13.70 o
   7   0  16        2.05        8.60     17.91 o
   8   0  16       62.43       76.84     15.40 o
 -13   1  16       50.31       52.65      7.11 o
 -12   1  16       14.24       15.74      5.74 o
 -11   1  16        9.55        0.68      6.14 o
 -10   1  16       40.30       37.05      4.94 o
  -9   1  16        0.09       -3.56      3.60 o
  -8   1  16        4.47       -0.31      3.49 o
  -7   1  16      239.48      244.00      7.64 o
  -6   1  16      380.41      387.14      8.65 o
  -5   1  16      553.53      562.85     12.35 o
  -4   1  16      245.36      207.98      6.54 o
  -3   1  16      506.24      543.29     14.68 o
  -2   1  16      533.90      588.94     16.45 o
  -1   1  16      811.40      853.67     19.09 o
   0   1  16      492.91      516.46     15.75 o
   1   1  16      198.86      224.97     10.17 o
   2   1  16      320.30      333.92     10.12 o
   3   1  16       78.10       83.97      6.12 o
   4   1  16      315.75      327.63     11.79 o
   5   1  16        0.30       -4.00      5.11 o
   6   1  16       50.11       47.28      6.38 o
   7   1  16      151.81      176.08     16.86 o
   8   1  16       22.35       17.43     10.13 o
   9   1  16       40.54       54.94     15.82 o
 -13   2  16       20.21       22.38      7.81 o
 -12   2  16       42.92       42.97      8.18 o
 -11   2  16      110.22      119.42      8.25 o
 -10   2  16       47.14       52.10      6.05 o
  -9   2  16       25.47       19.43      4.74 o
  -8   2  16       54.86       48.60      4.05 o
  -7   2  16       91.11       88.01      4.17 o
  -6   2  16      238.41      253.74      7.76 o
  -5   2  16       68.67       68.10      3.93 o
  -4   2  16       89.32       85.51      3.49 o
  -3   2  16        0.27        0.22      2.07 o
  -2   2  16      113.63      114.59      6.59 o
  -1   2  16      514.80      535.00     14.59 o
   0   2  16      386.28      428.55     11.50 o
   1   2  16       79.56       90.98      3.76 o
   2   2  16        5.87        6.22      3.11 o
   3   2  16      117.45      116.82      5.94 o
   4   2  16       43.18       36.47      6.38 o
   5   2  16        0.03        1.94      5.19 o
   6   2  16       23.81       28.98     11.25 o
   7   2  16        0.62        6.18     12.42 o
   8   2  16        5.58       11.21     15.28 o
 -12   3  16       15.82       14.22      8.68 o
 -11   3  16        5.06       17.41      6.94 o
 -10   3  16       60.96       43.67      8.59 o
  -9   3  16      147.98      141.86      8.47 o
  -8   3  16       92.72       80.99      5.81 o
  -7   3  16       75.90       77.70      4.43 o
  -6   3  16      101.01      112.23      5.02 o
  -5   3  16      187.95      184.27      5.74 o
  -4   3  16        4.01        6.59      2.18 o
  -3   3  16      142.59      161.52      7.33 o
  -2   3  16      247.07      259.13      7.73 o
  -1   3  16      122.89      122.83      5.75 o
   0   3  16       25.93       37.94      4.88 o
   1   3  16       15.14       15.74      3.19 o
   2   3  16      183.84      183.15      6.26 o
   3   3  16       19.90       21.24      4.86 o
   4   3  16       57.19       65.82      5.11 o
   5   3  16       64.84       75.39      5.53 o
   6   3  16       71.87       85.57     13.30 o
   7   3  16       13.70       24.94      9.64 o
   8   3  16       28.74       17.74     18.87 o
 -12   4  16        9.34       22.30     11.16 o
 -11   4  16      124.40      123.20     10.16 o
 -10   4  16        0.75        5.76      7.05 o
  -9   4  16        1.31       -0.63      6.69 o
  -8   4  16       48.79       49.01      4.25 o
  -7   4  16       55.64       62.35      4.92 o
  -6   4  16       52.70       61.01      4.28 o
  -5   4  16       15.61       23.10      2.68 o
  -4   4  16      360.49      383.02      9.02 o
  -3   4  16      160.96      157.81      5.43 o
  -2   4  16       14.52       21.08      2.48 o
  -1   4  16        5.65       10.77      3.50 o
   0   4  16        0.01        1.30      3.62 o
   1   4  16        3.12        5.82      3.31 o
   2   4  16       23.75       14.73      4.32 o
   3   4  16        0.83       -3.70      4.73 o
   4   4  16        6.09        3.10      4.18 o
   5   4  16        0.69        2.50      9.35 o
   6   4  16        1.81      -10.01     10.01 o
   7   4  16        0.98       -2.32     13.00 o
 -11   5  16       59.22       43.27     14.97 o
 -10   5  16      139.27      116.83     11.24 o
  -9   5  16      173.28      190.53     12.12 o
  -8   5  16       97.96      107.19      7.28 o
  -7   5  16       82.65       99.16      6.68 o
  -6   5  16       97.71       94.36      4.74 o
  -5   5  16      218.87      230.74      7.21 o
  -4   5  16       77.13       80.15      4.13 o
  -3   5  16      111.39      117.03      5.12 o
  -2   5  16       22.94       20.80      2.90 o
  -1   5  16        6.83       16.07      3.82 o
   0   5  16       82.07       85.69      3.94 o
   1   5  16       49.98       58.94      3.10 o
   2   5  16       86.62       96.58      9.80 o
   3   5  16        4.74        5.33      5.37 o
   4   5  16        0.02        7.39      7.94 o
   5   5  16       17.07       13.56      8.13 o
   6   5  16       18.40       15.68     11.03 o
   7   5  16        2.91      -15.26     17.55 o
 -10   6  16        0.03        0.94     12.74 o
  -9   6  16       36.80       50.73     10.25 o
  -8   6  16       34.58       40.73      7.98 o
  -7   6  16        0.79        0.32      6.40 o
  -6   6  16       17.27       18.08      6.83 o
  -5   6  16        4.63        9.02      5.90 o
  -4   6  16       16.62       18.56      4.84 o
  -3   6  16       48.33       49.06      6.67 o
  -2   6  16      107.35      100.27      7.09 o
  -1   6  16       28.91       21.55      5.17 o
   0   6  16        1.91       -4.17      5.28 o
   1   6  16       14.28       15.64      6.62 o
   2   6  16        2.09        9.10      6.85 o
   3   6  16       12.31       18.90      7.30 o
   4   6  16        7.06       14.47      9.13 o
   5   6  16       29.81       14.65     10.32 o
  -8   7  16      103.99       99.63     13.63 o
  -7   7  16       77.27      100.00     10.50 o
  -6   7  16       16.82       25.71      7.16 o
  -5   7  16       84.22       85.57      8.53 o
  -4   7  16      211.68      249.44     16.91 o
  -3   7  16      239.69      247.61     14.02 o
  -2   7  16      112.06      124.01      9.39 o
  -1   7  16      143.58      156.43     13.11 o
   0   7  16      141.34      153.50     12.18 o
   1   7  16        7.62       11.29      9.38 o
   2   7  16        0.54        3.81      9.75 o
   3   7  16       18.40       11.68     12.68 o
   4   7  16       38.76       19.08      9.70 o
  -6   8  16        3.71      -14.04     14.04 o
  -5   8  16        0.90       -6.47     13.71 o
  -4   8  16        0.13        9.80      8.65 o
  -3   8  16        5.85        8.84      7.56 o
  -2   8  16       10.44       14.94      8.65 o
  -1   8  16        1.88       -9.64     13.72 o
   0   8  16       37.36       17.61     15.42 o
   1   8  16      171.58      168.91     37.07 o
 -12   1  17        2.77       -3.66      6.60 o
 -11   1  17        1.24        1.74      5.17 o
 -10   1  17        1.75       -2.52      4.37 o
  -9   1  17       16.78        8.18      3.92 o
  -8   1  17        9.50       13.98      3.91 o
  -7   1  17        7.92       -1.25      4.21 o
  -6   1  17        8.60        3.95      2.96 o
  -5   1  17        5.21        0.57      2.37 o
  -4   1  17       87.61       83.64      3.97 o
  -3   1  17       14.42        8.61      2.31 o
  -2   1  17       17.15       12.77      2.88 o
  -1   1  17        1.93       -0.46      2.09 o
   0   1  17        2.65        1.13      3.80 o
   1   1  17      143.85      140.36      5.77 o
   2   1  17      246.04      254.49      8.29 o
   3   1  17       38.13       46.06      5.11 o
   4   1  17       19.87       26.74      5.11 o
   5   1  17        1.00       -0.27      5.48 o
   6   1  17        0.02       -3.93      6.83 o
   7   1  17        4.32        7.16     11.53 o
 -12   2  17        1.07       -3.98      7.61 o
 -11   2  17        3.54        1.56      6.63 o
 -10   2  17       12.92        4.73      8.35 o
  -9   2  17        0.14        9.21      5.79 o
  -8   2  17       13.12        7.76      3.26 o
  -7   2  17        4.04        2.56      4.22 o
  -6   2  17       56.21       55.09      4.09 o
  -5   2  17        7.13        8.85      2.25 o
  -4   2  17      529.10      574.82     14.37 o
  -3   2  17        2.19        3.71      4.12 o
  -2   2  17       28.88       31.26      3.66 o
  -1   2  17        2.73        2.72      3.32 o
   0   2  17        7.97        3.99      4.34 o
   1   2  17       12.09       11.51      2.05 o
   2   2  17       64.40       65.57      6.09 o
   3   2  17       33.84       35.26      4.86 o
   4   2  17      152.45      161.19      7.94 o
   5   2  17       26.15       30.67      8.56 o
   6   2  17       49.72       45.07      9.78 o
   7   2  17       23.98       22.10     21.33 o
   8   2  17        4.90       25.51     29.06 o
 -12   3  17        1.99        5.00     10.68 o
 -11   3  17        1.59       20.68      9.99 o
 -10   3  17        0.06       -6.15      7.21 o
  -9   3  17       14.63        9.55      6.42 o
  -8   3  17       10.37        8.74      5.97 o
  -7   3  17        0.02       -3.09      3.09 o
  -6   3  17       15.84       13.66      3.40 o
  -5   3  17        0.02       -0.98      2.27 o
  -4   3  17      115.03      105.97      4.58 o
  -3   3  17        0.92       -2.79      2.79 o
  -2   3  17        0.80       -2.25      2.25 o
  -1   3  17       54.71       50.70      3.97 o
   0   3  17       91.86       87.24      5.99 o
   1   3  17      247.94      233.94      8.56 o
   2   3  17       44.02       43.43      3.58 o
   3   3  17        0.44        0.71      4.24 o
   4   3  17      139.43      139.11     10.04 o
   5   3  17       71.74       64.68      7.76 o
   6   3  17       13.62       14.52      8.54 o
   7   3  17        9.87       15.84     24.91 o
 -11   4  17        8.82        1.86      9.05 o
 -10   4  17        0.68        5.18      8.72 o
  -9   4  17       38.64       44.88      7.78 o
  -8   4  17        8.79        6.94      5.47 o
  -7   4  17        0.01        1.34      3.80 o
  -6   4  17        3.01        5.34      3.56 o
  -5   4  17       68.20       69.97      4.44 o
  -4   4  17      314.10      294.14      9.57 o
  -3   4  17        3.34        4.33      2.81 o
  -2   4  17        1.28        0.03      2.46 o
  -1   4  17        0.99       -1.99      2.00 o
   0   4  17        0.28       -3.84      3.84 o
   1   4  17       16.24       16.53      4.28 o
   2   4  17       24.71       18.64      4.72 o
   3   4  17        0.62       -1.37      6.71 o
   4   4  17        4.17        3.38      6.52 o
   5   4  17        0.43       -7.58      8.32 o
   6   4  17        1.05       -2.00     10.14 o
 -10   5  17       22.02       18.07      8.07 o
  -9   5  17       17.35       20.24      7.89 o
  -8   5  17       19.10       15.05      7.89 o
  -7   5  17        7.36        4.16      4.46 o
  -6   5  17       27.83       30.45      4.01 o
  -5   5  17       50.45       47.23      3.94 o
  -4   5  17       18.26       13.62      3.77 o
  -3   5  17        0.05       -0.36      3.21 o
  -2   5  17        3.21        2.72      2.86 o
  -1   5  17        1.67        4.71      6.10 o
   0   5  17        6.55       -2.57      5.70 o
   1   5  17        6.37       -2.93      8.72 o
   2   5  17        0.22       16.56      6.31 o
   3   5  17        0.29       -2.52      8.03 o
   4   5  17        5.20        1.87     10.94 o
   5   5  17        2.93       -9.67      9.67 o
   6   5  17       17.63       19.60     14.85 o
  -9   6  17       29.50       26.85     11.79 o
  -8   6  17       18.04       20.01      9.64 o
  -7   6  17        1.01        3.27      7.89 o
  -6   6  17        0.01       -5.86      5.86 o
  -5   6  17        0.00       -3.36      6.76 o
  -4   6  17       11.09        8.98      6.83 o
  -3   6  17       25.46       28.58      6.71 o
  -2   6  17       16.51       14.67      5.90 o
  -1   6  17        5.60        7.84      6.66 o
   0   6  17       31.71       15.28     11.37 o
   1   6  17       11.39        9.12      7.89 o
   2   6  17       14.77       22.90      8.22 o
   3   6  17        6.52        0.98      7.94 o
   4   6  17        2.45       -7.77      7.77 o
  -7   7  17       24.28       10.97      9.79 o
  -6   7  17       29.88       30.31      8.22 o
  -5   7  17       32.39       30.81      7.77 o
  -4   7  17       14.06        3.52      6.31 o
  -3   7  17       90.59       98.36      9.63 o
  -2   7  17       25.13        9.03      7.84 o
  -1   7  17        0.83        4.27      7.02 o
   0   7  17        7.19        6.63      8.95 o
   1   7  17        1.73        1.01     10.40 o
   2   7  17        0.34       -6.23     12.18 o
  -3   8  17       18.89       19.41     11.61 o
  -2   8  17       30.99       29.07     10.95 o
 -12   0  18        0.05      -11.97     11.97 o
 -11   0  18        3.83       -3.03      8.29 o
 -10   0  18        6.85       -3.56      7.11 o
  -9   0  18       32.79       26.35      7.87 o
  -8   0  18        2.44        2.89      5.59 o
  -7   0  18       86.40       94.56      7.91 o
  -6   0  18        1.30        2.25      5.50 o
  -5   0  18       32.69       34.22      3.53 o
  -4   0  18       99.32       92.31      5.89 o
  -3   0  18      135.28      147.60      6.38 o
  -2   0  18       25.24       23.13     10.54 o
  -1   0  18       19.30       18.79      6.03 o
   0   0  18        0.31       -5.46      5.46 o
   1   0  18       56.90       30.76     10.71 o
   2   0  18      123.14      143.17     10.99 o
   3   0  18       98.95       89.91     12.75 o
   4   0  18       19.36       11.41      7.39 o
   5   0  18        1.12        7.96     13.46 o
   6   0  18       60.97       73.63     12.45 o
   7   0  18        0.88       24.95     18.51 o
 -12   1  18        8.95        0.00      6.88 o
 -11   1  18       87.20       94.09      8.42 o
 -10   1  18      126.24      131.88     10.66 o
  -9   1  18       33.25       47.02      6.48 o
  -8   1  18       23.41       25.94      4.66 o
  -7   1  18       86.89       98.74      5.21 o
  -6   1  18      145.53      151.31      6.35 o
  -5   1  18        0.03       -2.51      2.61 o
  -4   1  18        2.28        3.59      2.68 o
  -3   1  18      141.89      151.84      6.57 o
  -2   1  18      383.50      427.81     10.58 o
  -1   1  18      199.76      198.76      6.59 o
   0   1  18       72.42       78.65      5.10 o
   1   1  18      193.70      186.38      7.38 o
   2   1  18      331.85      357.52     10.97 o
   3   1  18      538.06      543.07     15.38 o
   4   1  18      315.89      342.54     11.95 o
   5   1  18      163.20      169.98      8.32 o
   6   1  18      105.81      113.69     11.54 o
   7   1  18      181.23      188.77     18.06 o
 -12   2  18       24.62       39.24     11.92 o
 -11   2  18        0.24        2.11      5.61 o
 -10   2  18        6.68       10.31      4.96 o
  -9   2  18       20.48       25.21      8.43 o
  -8   2  18       27.82       26.73      6.44 o
  -7   2  18       20.14       15.45      5.03 o
  -6   2  18       18.69       19.98      3.94 o
  -5   2  18        3.39        4.48      2.94 o
  -4   2  18       56.77       49.52      3.76 o
  -3   2  18       16.72       16.51      3.07 o
  -2   2  18        7.88        7.32      2.93 o
  -1   2  18        6.99       -0.84      3.37 o
   0   2  18        0.11        4.02      2.46 o
   1   2  18       42.21       39.85      5.04 o
   2   2  18       28.43       28.07      5.13 o
   3   2  18        0.22       -1.62      5.73 o
   4   2  18       37.06       28.71      5.69 o
   5   2  18       80.35       78.42      8.23 o
   6   2  18       56.32       60.13     11.91 o
   7   2  18        6.83        5.67     18.64 o
 -11   3  18       61.44       72.91     10.10 o
 -10   3  18        8.42        8.21      7.01 o
  -9   3  18       37.79       39.27      7.36 o
  -8   3  18      112.90      113.38      8.99 o
  -7   3  18      137.52      140.14      7.61 o
  -6   3  18      101.03       98.16      5.86 o
  -5   3  18       63.72       66.84      4.14 o
  -4   3  18      124.34      138.39      6.17 o
  -3   3  18       43.34       48.97      3.48 o
  -2   3  18       85.11       85.52      5.07 o
  -1   3  18       74.67       59.10      4.45 o
   0   3  18       29.25       33.41      3.99 o
   1   3  18       63.84       49.41      5.66 o
   2   3  18       72.02       76.64      9.23 o
   3   3  18      117.21      121.97      7.31 o
   4   3  18       21.04       18.89      6.15 o
   5   3  18       22.36       16.62      7.36 o
   6   3  18       48.02       15.68     23.28 o
 -10   4  18        1.13        0.35      7.25 o
  -9   4  18        0.01       -5.91      6.25 o
  -8   4  18        0.12        4.79      6.85 o
  -7   4  18        0.16       -5.08      5.08 o
  -6   4  18        0.05        8.43      6.67 o
  -5   4  18        3.63        5.50      4.12 o
  -4   4  18       23.21       14.47      4.20 o
  -3   4  18        0.42        6.51      2.97 o
  -2   4  18        0.14       -2.03      3.45 o
  -1   4  18       25.59       19.10      4.11 o
   0   4  18       14.01       13.19      4.63 o
   1   4  18       91.31       99.20      6.89 o
   2   4  18       36.67       16.42      6.78 o
   3   4  18        1.71       12.26      7.79 o
   4   4  18       14.66       32.73     12.47 o
   5   4  18        7.72       14.45     11.84 o
  -9   5  18       79.53       79.64     10.25 o
  -8   5  18       57.88       75.00      8.68 o
  -7   5  18       80.40       84.31     11.42 o
  -6   5  18      138.13      165.10      8.89 o
  -5   5  18      147.08      170.62      8.30 o
  -4   5  18      158.22      176.46      9.89 o
  -3   5  18       53.46       50.74      6.56 o
  -2   5  18       68.30       63.96      8.76 o
  -1   5  18       52.37       63.12      6.83 o
   0   5  18       35.59       38.61      6.43 o
   1   5  18       28.68       31.97     14.39 o
   2   5  18       13.64        8.25     13.75 o
   3   5  18       42.12       34.65      7.73 o
   4   5  18       24.87       23.16     10.67 o
  -8   6  18       18.43       27.89     14.82 o
  -7   6  18       12.02        4.42     24.68 o
  -6   6  18        1.83       -0.29      5.81 o
  -5   6  18        0.00        1.86      8.25 o
  -4   6  18        4.35        6.14      6.33 o
  -3   6  18       11.38        7.33      7.12 o
  -2   6  18       40.83       27.40      6.69 o
  -1   6  18      151.28      152.56      9.97 o
   0   6  18       48.19       30.55      9.60 o
   1   6  18       27.57       41.28      8.60 o
   2   6  18       18.46       26.91      9.80 o
   3   6  18       16.40        6.86     10.34 o
  -5   7  18       93.18       72.29     15.09 o
  -4   7  18       70.52      103.63     12.65 o
  -3   7  18       17.71        7.94      8.16 o
  -2   7  18        4.13        4.34     10.12 o
  -1   7  18       20.66       19.87     14.56 o
   0   7  18      145.52      189.70     30.85 o
   1   7  18      149.90      159.31     19.99 o
 -11   1  19        8.95       12.72      8.29 o
 -10   1  19        4.61        1.31      6.39 o
  -9   1  19        0.45       -0.85      4.79 o
  -8   1  19        5.28        4.78      4.60 o
  -7   1  19        0.39        1.50      4.02 o
  -6   1  19       12.84       12.50      4.21 o
  -5   1  19       22.38       30.43      5.91 o
  -4   1  19        0.44       -2.73      2.82 o
  -3   1  19       75.47       78.69      4.16 o
  -2   1  19        0.35       -2.10      3.30 o
  -1   1  19       28.23       26.80      3.96 o
   0   1  19        3.09        3.22      4.88 o
   1   1  19       11.11       11.42      4.93 o
   2   1  19       22.48        7.37      3.87 o
   3   1  19       33.24       29.12      5.79 o
   4   1  19       41.77       42.77      6.18 o
   5   1  19       23.76       19.36      6.72 o
   6   1  19       54.16       47.88      8.66 o
 -11   2  19       24.68       33.98      9.22 o
 -10   2  19       46.65       32.06     10.33 o
  -9   2  19       21.98       15.13      7.45 o
  -8   2  19        0.99        3.27      6.19 o
  -7   2  19        0.01       -5.48      5.48 o
  -6   2  19       12.55       10.88      7.16 o
  -5   2  19       42.80       34.59      3.88 o
  -4   2  19       37.37       33.98      3.50 o
  -3   2  19        1.00       -0.53      3.30 o
  -2   2  19       23.30       25.07      3.32 o
  -1   2  19        6.49        5.95      4.37 o
   0   2  19        7.29        6.85      4.64 o
   1   2  19       40.35       32.30      5.71 o
   2   2  19        0.11        3.87      4.76 o
   3   2  19        0.41       -5.48      5.48 o
   4   2  19       27.90       38.18      8.76 o
   5   2  19       14.06       15.28      7.38 o
   6   2  19        1.55        3.60     12.73 o
 -10   3  19        0.77       10.20      9.12 o
  -9   3  19        0.40        1.93      7.93 o
  -8   3  19        0.00       -0.57      6.46 o
  -7   3  19        2.84       -4.46      6.43 o
  -6   3  19        3.35        4.25      5.27 o
  -5   3  19       41.99       33.84      4.37 o
  -4   3  19       12.51        8.87      3.53 o
  -3   3  19       53.41       50.38      4.40 o
  -2   3  19        3.32       -1.04      4.14 o
  -1   3  19        1.58       -3.26      4.77 o
   0   3  19       14.82       13.37      5.45 o
   1   3  19       32.95       34.09      5.15 o
   2   3  19        5.78        4.53      6.16 o
   3   3  19       22.81       31.39      5.89 o
   4   3  19       23.99       -3.12     12.06 o
   5   3  19       27.00       14.92     27.05 o
  -9   4  19        0.22        3.17      8.98 o
  -8   4  19        2.02        2.95      8.89 o
  -7   4  19        0.59        8.17      5.29 o
  -6   4  19        9.24       11.45      6.39 o
  -5   4  19       60.05       66.26      8.03 o
  -4   4  19       21.28       22.94      4.82 o
  -3   4  19        0.33       -3.78      4.40 o
  -2   4  19        0.09        1.93      4.75 o
  -1   4  19        7.98        7.73      5.33 o
   0   4  19        0.95        2.21     10.81 o
   1   4  19        9.23       26.26     12.49 o
   2   4  19        0.95       -6.61      7.99 o
   3   4  19       10.31       18.56     14.48 o
   4   4  19        5.09        4.77      9.47 o
  -8   5  19        2.93        5.22     10.89 o
  -7   5  19        4.48        4.48      9.55 o
  -6   5  19        3.29        0.72      8.03 o
  -5   5  19       16.12        7.43      9.09 o
  -4   5  19       13.30        7.51      6.65 o
  -3   5  19        4.90       13.45      5.83 o
  -2   5  19        5.62        2.87      7.00 o
  -1   5  19       14.74       13.52      8.19 o
   0   5  19       55.89       64.87      9.72 o
   1   5  19       23.78       -0.90     10.53 o
   2   5  19        4.48       -0.28      9.68 o
   3   5  19        0.05       -8.69      8.69 o
  -6   6  19        9.58       25.34     25.23 o
  -5   6  19        0.38        9.62      9.46 o
  -4   6  19        6.12        2.78      7.33 o
  -3   6  19       27.72       23.78      9.80 o
  -2   6  19        0.68        1.39     12.55 o
  -1   6  19        3.09       27.21     12.29 o
   0   6  19       20.57       21.96     15.26 o
   1   6  19       10.03       11.50     13.73 o
 -10   0  20        1.08      -10.09     16.86 o
  -9   0  20        1.57       10.92      9.02 o
  -8   0  20       15.23        6.78      8.85 o
  -7   0  20      176.31      200.20     12.45 o
  -6   0  20      106.42      112.33      8.58 o
  -5   0  20       52.66       45.05      6.84 o
  -4   0  20        4.51       -0.63      5.07 o
  -3   0  20      104.24      107.88      7.81 o
  -2   0  20        1.57        2.70      6.00 o
  -1   0  20        3.81        8.61      7.89 o
   0   0  20        1.23       -5.83     12.07 o
   1   0  20       22.30       31.32      7.45 o
   2   0  20        6.82        2.06     11.50 o
   3   0  20        8.08       -4.64      7.55 o
   4   0  20       53.38       36.93     10.39 o
   5   0  20      119.66      108.50     13.36 o
 -10   1  20       31.94       26.78      9.25 o
  -9   1  20        2.07        8.14      6.27 o
  -8   1  20        8.95        0.03      4.73 o
  -7   1  20       85.39       78.09      5.69 o
  -6   1  20        3.45        1.60      5.62 o
  -5   1  20       30.55       32.83      5.03 o
  -4   1  20        7.99        8.86      3.79 o
  -3   1  20       80.90       79.57      5.73 o
  -2   1  20      128.28      117.44      6.40 o
  -1   1  20        7.77       -3.24      6.11 o
   0   1  20       46.55       33.99      8.94 o
   1   1  20       64.76       71.44      6.18 o
   2   1  20       65.76       68.63      6.27 o
   3   1  20        8.17       13.19      6.57 o
   4   1  20        0.03        7.40      7.98 o
   5   1  20       22.89       23.41     10.19 o
 -10   2  20        2.70        7.29      9.81 o
  -9   2  20        0.04        1.84      8.54 o
  -8   2  20        4.71       10.05      9.02 o
  -7   2  20       31.19       31.72      8.06 o
  -6   2  20       47.91       48.49      7.52 o
  -5   2  20        0.02       -5.45      5.54 o
  -4   2  20        3.16       -3.32      4.43 o
  -3   2  20       11.25        0.84      4.37 o
  -2   2  20        3.81        7.34      4.84 o
  -1   2  20        0.03        2.52      4.04 o
   0   2  20        0.22        9.31      4.93 o
   1   2  20       31.05       29.78      7.01 o
   2   2  20       16.12       12.54      6.94 o
   3   2  20        2.36       -3.04      5.88 o
   4   2  20        0.02        1.09      6.53 o
  -9   3  20       29.11       30.74      9.65 o
  -8   3  20       48.60       39.11      7.98 o
  -7   3  20      124.34      119.28      9.00 o
  -6   3  20       47.41       62.75      8.48 o
  -5   3  20       81.95       83.54      7.29 o
  -4   3  20       47.92       30.00      5.86 o
  -3   3  20       72.38       67.66      7.00 o
  -2   3  20      117.76      109.50      7.56 o
  -1   3  20       81.43       80.74      6.10 o
   0   3  20       33.01       38.77      6.06 o
   1   3  20        0.03        1.65      7.09 o
   2   3  20       77.34       73.33      8.97 o
   3   3  20       49.01       25.70     10.92 o
   4   3  20        3.45        5.47      8.57 o
  -8   4  20        0.41       -5.36      9.81 o
  -7   4  20        0.77        0.81      8.94 o
  -6   4  20        2.37        0.08      6.60 o
  -5   4  20       13.25       13.33      5.48 o
  -4   4  20       26.36       27.98      5.59 o
  -3   4  20       20.55       17.75      7.58 o
  -2   4  20       65.61       70.69      9.55 o
  -1   4  20       20.17       24.59      9.49 o
   0   4  20       14.09       12.75      9.94 o
   1   4  20       16.74       -0.15      7.91 o
   2   4  20        0.41       14.81      8.56 o
   3   4  20        4.22       15.23     12.57 o
  -7   5  20       44.58       71.59     16.96 o
  -6   5  20       46.88       30.46     17.14 o
  -5   5  20       53.60       52.51     12.86 o
  -4   5  20       58.57       59.66     12.74 o
  -3   5  20       52.95       64.78     11.68 o
  -2   5  20       22.96       26.58      8.89 o
  -1   5  20       34.52       38.00     11.38 o
   0   5  20       36.60       30.22      8.66 o
   1   5  20        2.56       -9.98     17.44 o
  -4   6  20       24.85       27.71     10.76 o
  -3   6  20       10.33       20.54     13.25 o
  -2   6  20       63.03       89.34     15.97 o
  -9   1  21       11.63       20.51     10.86 o
  -8   1  21        1.30       -2.33      8.51 o
  -7   1  21        2.34       -1.08      7.50 o
  -6   1  21        1.26       -5.43      9.11 o
  -5   1  21        3.34        7.08      7.05 o
  -4   1  21        1.86        3.12      6.67 o
  -3   1  21        4.80        8.08      4.57 o
  -2   1  21        8.45        6.20      4.63 o
  -1   1  21        1.05        3.72      5.07 o
   0   1  21        1.10        0.32      4.91 o
   1   1  21        8.82        2.89      5.27 o
   2   1  21        0.53        1.24      5.38 o
   3   1  21        0.22        0.76      6.47 o
  -9   2  21       16.05       29.60     16.26 o
  -8   2  21        3.00      -12.01     12.01 o
  -7   2  21        1.82       -5.59      9.12 o
  -6   2  21        0.48       -7.91      8.76 o
  -5   2  21       44.71       44.57      9.75 o
  -4   2  21        0.25        5.91      5.72 o
  -3   2  21       13.95        8.42      5.79 o
  -2   2  21       14.04       14.69      6.03 o
  -1   2  21        8.38        6.45      4.62 o
   0   2  21        2.64        6.20      4.85 o
   1   2  21        0.66        4.96      5.66 o
   2   2  21        1.05       -4.21      5.83 o
   3   2  21        0.06        0.99      8.53 o
  -8   3  21       23.30       26.45     10.76 o
  -7   3  21       15.79       12.80     10.53 o
  -6   3  21        1.46       -4.39      9.09 o
  -5   3  21       27.14       25.79     10.12 o
  -4   3  21        3.89        6.43      6.25 o
  -3   3  21        0.06        0.42      6.67 o
  -2   3  21        1.72        0.34      4.89 o
  -1   3  21        0.35        4.77      7.10 o
   0   3  21        9.33        7.55      6.16 o
   1   3  21       24.41       12.90      7.25 o
   2   3  21        0.11        4.85      7.10 o
  -7   4  21        8.88       27.21     22.05 o
  -6   4  21       16.88       17.58     13.27 o
  -5   4  21        4.39      -10.71     17.85 o
  -4   4  21        0.21       -1.73     16.88 o
  -3   4  21        0.18       -5.83     10.38 o
  -2   4  21        5.80       -1.43      7.94 o
  -1   4  21        6.99       -3.51     24.38 o
   0   4  21        2.05       -3.37      7.63 o
   1   4  21        1.11        3.74      9.26 o
  -4   5  21        7.11      -11.59     16.22 o
  -3   5  21        1.54        8.85     10.43 o
  -2   5  21        2.75        2.83      9.63 o
  -1   5  21        8.05       13.48     19.79 o
  -8   0  22       99.55      134.31     25.10 o
  -6   0  22        4.93       12.37     19.67 o
  -5   0  22        0.98        3.01     10.36 o
  -4   0  22       38.57       37.79     12.70 o
  -3   0  22      243.96      262.64     20.10 o
  -2   0  22       42.26       52.32     13.25 o
  -1   0  22        0.36        4.91      8.24 o
   0   0  22       32.79       18.74     12.16 o
   1   0  22       44.47       52.23     11.30 o
   2   0  22       15.63        1.47      8.55 o
  -8   1  22       16.72       18.38     12.11 o
  -7   1  22        2.63       23.67     14.02 o
  -6   1  22        0.00       -7.67     14.06 o
  -5   1  22        0.89       -1.13      9.58 o
  -4   1  22       25.17       29.93      9.39 o
  -3   1  22       13.01       14.70     10.28 o
  -2   1  22       39.17       46.34      5.98 o
  -1   1  22       23.93       31.33      6.15 o
   0   1  22       10.78        6.97      6.01 o
   1   1  22        0.56       -6.10      7.60 o
   2   1  22        7.82        5.81      6.58 o
  -7   2  22       45.93       45.43     13.83 o
  -6   2  22        3.61       -0.70      9.11 o
  -5   2  22       26.87       53.38     17.11 o
  -4   2  22       66.38       63.26      8.47 o
  -3   2  22      111.76      117.66     11.30 o
  -2   2  22       26.61       20.72      6.29 o
  -1   2  22        7.21       12.62      5.92 o
   0   2  22       25.29       21.05      8.94 o
   1   2  22       36.04       31.00      7.72 o
  -6   3  22       39.91       40.44     16.33 o
  -5   3  22       34.06        9.75     12.67 o
  -4   3  22       46.09       45.87     17.25 o
  -3   3  22       27.72       24.32     23.71 o
  -2   3  22        1.84        6.43      9.03 o
  -1   3  22        8.35       13.51     11.33 o
   0   3  22        1.41        5.67      6.95 o
  -3   4  22       17.96       22.63     22.99 o
  -2   4  22       32.00       34.26     18.28 o
  -5   1  23        1.67       -8.20     18.23 o
  -4   1  23        0.00       10.76     14.23 o
  -3   1  23        4.11       15.22     15.40 o
  -2   1  23       23.91       13.36     11.56 o
  -1   1  23       15.79       10.33      8.60 o
  -4   2  23        2.72       26.52     17.42 o
  -3   2  23        5.54       -7.85     10.62 o
  -2   2  23        0.01       20.90     22.63 o
 
